# Supplementary material for: Deep sexual dimorphism in adult medaka fish liver highlighted by multi-omic approach
Source: Sci Rep. 2016 Aug 26;6:32459. doi: 10.1038/srep32459 (PMC5000296; doi:10.1038/srep32459)
Supplement: Supplementary Information [file srep32459-s1.xls]

## Sheet: Table S1
Supplementary table S1. Molecular pathways of the medaka liver according the whole metabolite list determined by the Metaboanalyst 3.0 online search engine.
Metabolite pathways (MetaboANALYST 3.0)	Total Cmpd	Hits	P value	FDR
Glutathione metabolism	26	5	7.505e-18	4.1278e-16
Tryptophan metabolism	39	3	6.9132e-17	1.9011e-15
Riboflavin metabolism	11	1	1.6612e-16	3.0456e-15
Arginine and proline metabolism	43	11	3.8031e-14	5.2292e-13
Taurine and hypotaurine metabolism	7	2	6.0207e-14	6.0959e-13
Purine metabolism	66	2	6.6501e-14	6.0959e-13
Pantothenate and CoA biosynthesis	15	4	2.3488e-13	1.8455e-12
Glyoxylate and dicarboxylate metabolism	18	3	7.8557e-13	5.4008e-12
Citrate cycle (TCA cycle)	20	4	1.3939e-12	8.518e-12
Propanoate metabolism	20	4	5.6471e-12	3.1059e-11
Pyruvate metabolism	22	3	3.4849e-11	1.6493e-10
Butanoate metabolism	22	3	3.8899e-11	1.6493e-10
Retinol metabolism	16	1	3.8983e-11	1.6493e-10
beta-Alanine metabolism	16	2	9.9173e-11	3.8961e-10
Steroid hormone biosynthesis	56	17	1.6013e-10	5.8126e-10
Pyrimidine metabolism	41	9	1.6909e-10	5.8126e-10
Terpenoid backbone biosynthesis	15	1	2.3537e-10	7.6149e-10
Sphingolipid metabolism	21	3	1.1718e-08	3.5805e-08
Valine, leucine and isoleucine degradation	38	3	4.0049e-07	1.1593e-06
Inositol phosphate metabolism	27	1	1.0877e-06	2.8488e-06
Ascorbate and aldarate metabolism	6	1	1.0877e-06	2.8488e-06
Fructose and mannose metabolism	21	3	1.251e-06	3.1275e-06
Valine, leucine and isoleucine biosynthesis	13	4	3.0152e-06	7.2102e-06
Cysteine and methionine metabolism	29	5	5.1895e-06	1.1893e-05
Glycolysis or Gluconeogenesis	26	4	6.944e-06	1.5277e-05
Caffeine metabolism	11	1	9.7741e-06	2.0676e-05
Selenoamino acid metabolism	17	2	3.3893e-05	6.9042e-05
Amino sugar and nucleotide sugar metabolism	37	6	0.00013015	0.00025566
Glycerophospholipid metabolism	28	6	0.00013773	0.0002612
Histidine metabolism	14	3	0.00017479	0.00032045
Pentose and glucuronate interconversions	15	5	0.00022118	0.00037796
Porphyrin and chlorophyll metabolism	27	2	0.00022652	0.00037796
Methane metabolism	9	2	0.00023365	0.00037796
Cyanoamino acid metabolism	6	2	0.00023365	0.00037796
Synthesis and degradation of ketone bodies	5	1	0.00050427	0.00079243
Galactose metabolism	26	10	0.00055522	0.00084826
Glycine, serine and threonine metabolism	31	10	0.00084109	0.0012503
Nitrogen metabolism	9	4	0.0013667	0.0019781
Glycerolipid metabolism	18	2	0.00282	0.0039769
D-Glutamine and D-glutamate metabolism	5	2	0.0060904	0.0083743
Pentose phosphate pathway	19	1	0.0066591	0.008933
Starch and sucrose metabolism	22	6	0.01077	0.013943
Fatty acid biosynthesis	38	1	0.011363	0.013943
Fatty acid elongation in mitochondria	27	1	0.011363	0.013943
Fatty acid metabolism	38	2	0.011408	0.013943
Biosynthesis of unsaturated fatty acids	42	2	0.012269	0.014669

## Sheet: Table S2
Supplementary table S2. Complete list of metabolites that are significantly sex-enriched in female and male livers, and their respective metabolic pathway enrichment.
Metabolites	HMDB	PubChem	KEGG	Fold Change	P value	Up-regulated
Maltotetraose	HMDB01296	439639	C02052	384.98	1e-06	Females		MetaboAnalyst 3.0 Pathways	Total	Expected	Hits	Raw p	Impact
Taurine	HMDB00251	1123	C00245	327.23	1e-06	Females		Galactose metabolism	26	1.0291	6	0.00036152	0.08757
Rhamnose	HMDB00849	25310	C00507	210.52	1e-06	Females		Glycine, serine and threonine metabolism	31	1.227	5	0.0062254	0.26298
cis-Aconitic acid	HMDB00072	643757	C00417	178.57	1e-06	Females		Arginine and proline metabolism	43	1.702	5	0.024582	0.1665
1,3-Dimethyluric acid	HMDB40177	70278	C06728	113.04	1e-06	Females		Starch and sucrose metabolism	22	0.8708	3	0.052984	0.05445
Glucose 6-phosphate	HMDB01401	5958	C00092	107.02	1e-06	Females		Pyrimidine metabolism	41	1.6229	4	0.075	0.04087
D-Glucose	HMDB00122	5793	C00031	44.58	0.00042	Females		Cysteine and methionine metabolism	29	1.1479	3	0.1037	0.1671
Argininosuccinic acid	HMDB00052	16950	C03406	41.8	2e-05	Females		Pantothenate and CoA biosynthesis	15	0.59373	2	0.11622	0.03571
Glycerol	HMDB00131	753	C00116	41.64	1e-06	Females		Pentose and glucuronate interconversions	15	0.59373	2	0.11622	0.08333
Pantothenic acid	HMDB00210	988	C00864	41.24	1e-06	Females		Glyoxylate and dicarboxylate metabolism	18	0.71247	2	0.15724	0.18519
Myoinositol	HMDB00211	NA	C00137	17.01	1e-06	Females		Glycerolipid metabolism	18	0.71247	2	0.15724	0.30658
1,5-Anhydrosorbitol	HMDB03911	64956	C05145	16.43	3e-05	Females		Synthesis and degradation of ketone bodies	5	0.19791	1	0.1831	0
Alpha-Lactose	HMDB00186	84571	C00243	15.09	1e-06	Females
Sucrose	HMDB00258	5988	C00089	14.84	1e-05	Females
L-Arabitol	HMDB01851	439255	C00532	12.91	1e-06	Females
D-Galactose	HMDB00143	439357	C00984	12.26	2e-05	Females
Glucosamine 6-sulfate	HMDB00592	72361	C04132	10.9	1e-06	Females
Allocystathionine	HMDB00455	10104953	C00542	10.68	1e-06	Females
L-Cystathionine	HMDB00099	439258	C02291	9.92	1e-06	Females
Acetylcholine	HMDB00895	187	C01996	9.8	0.00011	Females
Guaiacol	HMDB01398	460	C01502	9.36	0.00185	Females
L-Homoserine	HMDB00719	12647	C00263	8.63	5e-05	Females
L-Cystine	HMDB00192	67678	C00491	8.55	1e-06	Females
7-Methylxanthine	HMDB01991	68374	C16353	8.26	5e-05	Females
L-Serine	HMDB00187	5951	C00065	7.93	3e-05	Females
D-Xylose	HMDB00098	135191	C00181	7.92	3e-05	Females
L-Leucine	HMDB00687	6106	C00123	7.75	0.0169	Females
Menthol	HMDB03352	16666	C00400	7.69	1e-06	Females
Dihydrothymine	HMDB00079	93556	C00906	7.67	6e-05	Females
Deoxycorticosterone	HMDB00016	6166	C03205	7.39	0.00055	Females
Alpha-Hydroxyisobutyric acid	HMDB00729	11671	NA	7.26	1e-05	Females
Cysteine-S-sulfate	HMDB00731	115015	C05824	6.41	0.04622	Females
Guanidoacetic acid	HMDB00128	763	C00581	6.11	1e-05	Females
Ureidopropionic acid	HMDB00026	111	C02642	5.96	0.00023	Females
Putrescine	HMDB01414	1045	C00134	5.95	0.0129	Females
N-Acetylgalactosamine	HMDB00212	84265	C01074	5.86	1e-06	Females
D-Alanine	HMDB01310	71080	C00133	5.69	1e-06	Females
2-Hydroxy-2-methylbutyric acid	HMDB01987	95433	NA	5.54	0.00145	Females
Sorbitol	HMDB00247	5780	C00794	5.31	0.00112	Females
Amylose	HMDB03403	53477771	C00718	5.24	0.00038	Females
5-Methoxysalicylic acid	HMDB01868	75787	NA	4.89	3e-05	Females
Capryloylglycine	HMDB00832	84290	NA	4.61	0.00536	Females
Gamma-Caprolactone	HMDB03843	12756	NA	4.39	0.0536	Females
L-Lactic acid	HMDB00190	107689	C00186	4.37	0.0006	Females
Maltitol	HMDB02928	493591	NA	4.36	4e-05	Females
Betaine	HMDB00043	247	C00719	4	0.00024	Females
Thymidine 5'-triphosphate	HMDB01342	64968	C00459	3.94	0.02569	Females
1,3,7-Trimethyluric acid	HMDB07022	53477957	NA	3.77	0.00089	Females
Glycolic acid	HMDB00115	757	C00160	3.65	0.00021	Females
1-Methylhistidine	HMDB00001	92105	C01152	3.64	0.0001	Females
2-Amino-3-phosphonopropionic acid	HMDB00370	3857	C05672	3.54	0.0005	Females
5a-Androstane-3a,17a-diol	HMDB04047	9543333	C14143	3.52	2e-05	Females
3-Hydroxybutyric acid	HMDB00357	441	C01089	3.46	0.01172	Females
Creatine	HMDB00064	586	C00300	2.87	0.00021	Females
Glycerol 3-phosphate	HMDB00126	439162	C00093	2.53	0.00024	Females
Gluconic acid	HMDB00625	10690	C00257	2.38	0.00463	Females
3-Hydroxyphenylacetic acid	HMDB00440	12122	C05593	2.26	0.00066	Females
Phosphocreatine	HMDB01511	587	C02305	2.24	0.00264	Females
Phenylpropanolamine	HMDB01942	26934	C07911	2.02	0.01086	Females
Hypotaurine	HMDB00965	107812	C00519	-50.02	1e-06	Males		MetaboAnalyst 3.0 Pathways	Total	Expected	Hits	Raw p	Impact
Methylamine	HMDB00164	6329	C00218	-33.17	1e-06	Males		Steroid hormone biosynthesis	56	3.6385	12	0.00013962	0.46154
Carnosine	HMDB00033	439224	C00386	-31.58	1e-06	Males		Propanoate metabolism	20	1.2995	4	0.03614	0
Cortisone	HMDB02802	222786	C00762	-30.31	1e-06	Males		Alanine, aspartate and glutamate metabolism	24	1.5594	4	0.065065	0.15823
Tetrahydrocortisone	HMDB00903	12444617	NA	-29.81	1e-06	Males		Nitrogen metabolism	9	0.58476	2	0.11155	0
Mevalonic acid	HMDB00227	449	C00418	-28.59	1e-06	Males		Citrate cycle (TCA cycle)	20	1.2995	3	0.13581	0.20776
S-Adenosylhomocysteine	HMDB00939	439155	C00021	-23.11	1e-06	Males
Scyllitol	HMDB06088	NA	C06153	-22.5	1e-06	Males
Gamma-Butyrolactone	HMDB00549	7302	C01770	-20.41	1e-06	Males
Uridine 5'-diphosphate	HMDB00295	6031	C00015	-18.85	1e-06	Males
3,7-Dimethyluric acid	HMDB07021	53477956	NA	-16.93	1e-06	Males
Nicotinuric acid	HMDB03269	68499	C05380	-16.4	1e-06	Males
9-Methyluric acid	HMDB01973	108714	NA	-13.33	1e-06	Males
Quinone	HMDB03364	4650	C00472	-13.32	1e-06	Males
Hydrocinnamic acid	HMDB00764	107	C05629	-13.08	1e-06	Males
Retinal	HMDB01358	638015	C00376	-12.78	1e-06	Males
Ethanolamine	HMDB00149	700	C00189	-12.17	1e-06	Males
2-Hydroxyestrone	HMDB00343	440623	C05298	-11.59	1e-06	Males
Guanine	HMDB00132	764	C00242	-11.47	1e-06	Males
Tiglylglycine	HMDB00959	6441567	NA	-11.31	1e-06	Males
Succinic acid	HMDB00254	1110	C00042	-11.23	1e-06	Males
Estrone	HMDB00145	5870	C00468	-11.1	1e-06	Males
L-Aspartyl-L-phenylalanine	HMDB00706	93078	NA	-10.91	1e-06	Males
Malonic acid	HMDB00691	867	C00383	-10.87	1e-06	Males
D-Lactic acid	HMDB01311	61503	C00256	-10.57	1e-06	Males
L-Octanoylcarnitine	HMDB00791	11953814	C02838	-10.33	1e-06	Males
Guanidinosuccinic acid	HMDB03157	439918	C03139	-10.25	1e-06	Males
Dehydroascorbic acid	HMDB01264	210328	C00425	-9.91	1e-06	Males
Theophylline	HMDB01889	2153	C07130	-9.79	1e-06	Males
Salbutamol	HMDB01937	123600	C11770	-9.52	1e-06	Males
D-threo-Isocitric acid	HMDB01874	5318532	C00451	-9.33	1e-06	Males
Glycylproline	HMDB00721	79101	NA	-8.87	1e-06	Males
Estriol	HMDB00153	5756	C05141	-8.55	1e-06	Males
N,N-Dimethylformamide	HMDB01888	6228	C03134	-8.54	1e-06	Males
Estradiol	HMDB00151	5757	C00951	-8.3	1e-06	Males
Levulinic acid	HMDB00720	11579	NA	-8.2	1e-06	Males
L-Tryptophan	HMDB00929	6305	C00078	-8.1	1e-06	Males
Coumarin	HMDB01218	323	C05851	-7.93	1e-06	Males
Cortisol	HMDB00063	657311	C00735	-7.81	1e-06	Males
Threonic acid	HMDB00943	151152	C01620	-7.65	1e-06	Males
3a,6b,7b-Trihydroxy-5b-cholanoic acid	HMDB12252	5283446	NA	-7.63	1e-06	Males
Creatinine	HMDB00562	588	C00791	-7.26	1e-06	Males
Dimethylsulfide	HMDB02303	1068	C00580	-7.26	1e-06	Males
L-Histidine	HMDB00177	6274	C00135	-7.14	1e-06	Males
Lactulose	HMDB00740	11333	C07064	-7.09	1e-06	Males
3a,6a,7b-Trihydroxy-5b-cholanoic acid	HMDB05096	5283389	NA	-6.79	1e-06	Males
3-Hydroxymandelic acid	HMDB00750	86957	NA	-6.48	1e-06	Males
L-Thyronine	HMDB00667	5461103	NA	-6.46	1e-06	Males
Beta-Alanine	HMDB00056	239	C00099	-6.02	1e-06	Males
Dehydroepiandrosterone	HMDB00077	9860744	C01227	-5.77	1e-06	Males
Isopropyl alcohol	HMDB00863	3776	C01845	-5.54	1e-06	Males
Ibuprofen	HMDB01925	3672	C01588	-5.45	1e-06	Males
Alpha-Aspartyl-lysine	HMDB04987	6427003	NA	-5.27	1e-06	Males
Deoxycholic acid glycine conjugate	HMDB00631	22833539	C05464	-5.21	1e-06	Males
N-Acetylputrescine	HMDB02064	122356	C02714	-5.18	1e-06	Males
Methylmalonic acid	HMDB00202	487	C02170	-5.07	1e-06	Males
Corticosterone	HMDB01547	5753	C02140	-4.95	1e-06	Males
Methionine sulfoxide	HMDB02005	847	NA	-4.85	1e-06	Males
2-Aminobenzoic acid	HMDB01123	227	C00108	-4.83	1e-06	Males
Taurodeoxycholic acid	HMDB00896	2733768	C05463	-4.68	1e-06	Males
Sarcosine	HMDB00271	1088	C00213	-4.4	1e-06	Males
Glutathione	HMDB00125	124886	C00051	-4.12	1e-06	Males
Hexanoylcarnitine	HMDB00705	6426853	NA	-4.09	1e-06	Males
D-Mannose	HMDB00169	18950	C00159	-4.02	1e-06	Males
4,5-Dihydroorotic acid	HMDB00528	648	C00337	-4.01	1e-06	Males
Epiandrosterone	HMDB00365	11055399	C07635	-3.86	1e-06	Males
2,2-Dimethylsuccinic acid	HMDB00729	11671	NA	-3.85	1e-06	Males
Orotidine	HMDB00788	92751	C01103	-3.82	1e-06	Males
Deoxycholic acid	HMDB00626	222528	C04483	-3.7	1e-06	Males
Bilirubin	HMDB00054	5280352	C00486	-3.42	1e-06	Males
L-Valine	HMDB00883	6287	C00183	-3.42	1e-06	Males
2-Ketobutyric acid	HMDB00005	58	C00109	-3.4	1e-06	Males
L-Alanine	HMDB00161	5950	C00041	-3.15	1e-05	Males
Quinic acid	HMDB03072	NA	C06746	-3.13	1e-05	Males
2-Methoxyestradiol	HMDB00405	66414	C05302	-3.11	1e-05	Males
Androsterone	HMDB00031	12306765	C00523	-3.01	1e-05	Males
Ethylmalonic acid	HMDB00622	11756	NA	-2.99	1e-05	Males
Phenyllactic acid	HMDB00779	3848	C01479	-2.8	1e-05	Males
3-Phosphoglyceric acid	HMDB00807	724	C00597	-2.79	2e-05	Males
O-Phosphoethanolamine	HMDB00224	1015	C00346	-2.79	2e-05	Males
N-Acetyl-L-alanine	HMDB00766	88064	C00624	-2.73	2e-05	Males
Pipecolic acid	HMDB00070	849	C00408	-2.67	2e-05	Males
(R)-lipoic acid	HMDB01451	6112	C00725	-2.63	3e-05	Males
Pyruvatoxime	HMDB02455	6419427	NA	-2.54	3e-05	Males
Homo-L-arginine	HMDB00670	9085	C01924	-2.53	3e-05	Males
Aldosterone	HMDB00037	24758425	C01780	-2.5	4e-05	Males
Oxoglutaric acid	HMDB00208	51	C00026	-2.49	5e-05	Males
L-Alpha-aminobutyric acid	HMDB00452	80283	C02356	-2.47	6e-05	Males
Propyl alcohol	HMDB00820	1031	C05979	-2.46	7e-05	Males
Quercetin	HMDB05794	5280343	C00389	-2.34	7e-05	Males
Selenomethionine	HMDB03966	15103	C05335	-2.33	8e-05	Males
Homocarnosine	HMDB00745	10243361	C00884	-2.32	8e-05	Males
Hippuric acid	HMDB00714	464	C01586	-2.3	9e-05	Males
Androstenedione	HMDB00053	6128	C00280	-2.24	9e-05	Males
Testosterone	HMDB00234	6013	C00535	-2.22	0.00011	Males
Glycine	HMDB00123	750	C00037	-2.22	0.00012	Males
N-Acetylglutamic acid	HMDB01138	185	C00624	-2.2	0.00012	Males
p-Aminobenzoic acid	HMDB01392	978	C00568	-2.2	0.00017	Males
Choline	HMDB00097	305	C00114	-2.16	0.00035	Males
Oxalacetic acid	HMDB00223	970	C00036	-2.16	0.00038	Males
2-Hydroxybutyric acid	HMDB00008	11266	C05984	-2.06	0.00066	Males
Sphingosine	HMDB00252	5353955	C00319	-2	0.00084	Males
Alpha-D-Glucose	HMDB03345	79025	C00267	4.81	0.19451	not significant
Sedoheptulose	HMDB03219	102926	C02076	3.83	0.35504	not significant		MetaboAnalyst 3.0 Pathways	Total	Expected	Hits	Raw p	Impact
1-Methylhistamine	HMDB00898	3614	C05127	3.06	0.569	not significant		Amino sugar and nucleotide sugar metabolism	37	1.6856	5	0.02352	0.2314
Palmitic acid	HMDB00220	985	C00249	2.59	0.05488	not significant		Pentose and glucuronate interconversions	15	0.68335	3	0.027678	0
Epi-coprostanol	HMDB01569	66066	C12978	2.46	0.6503	not significant		Starch and sucrose metabolism	22	1.0022	3	0.074781	0.3589
1,3-Dimethyluracil	HMDB29755	69816	NA	2.36	0.35504	not significant		Aminoacyl-tRNA biosynthesis	67	3.0523	6	0.079277	0
L-Proline	HMDB00162	145742	C00148	2.34	0.17363	not significant		Phenylalanine metabolism	11	0.50112	2	0.086191	0
Phenylacetylglycine	HMDB00821	68144	C05598	2.04	0.96263	not significant		Galactose metabolism	26	1.1845	3	0.11117	0.08786
Gluconolactone	HMDB00150	7027	C00198	1.88	0.03711	not significant		Arginine and proline metabolism	43	1.9589	4	0.12802	0.1777
L-Glutamine	HMDB00641	5961	C00064	1.86	0.07383	not significant		Histidine metabolism	14	0.63779	2	0.13079	0.16667
2-Oxohexane	HMDB05842	11583	NA	1.86	0.20272	not significant		D-Arginine and D-ornithine metabolism	4	0.18223	1	0.17032	0
L-Arginine	HMDB00517	6322	C00062	1.82	0.38883	not significant
L-Threonine	HMDB00167	6288	C00188	1.82	0.62383	not significant
4-Aminohippuric acid	HMDB01867	2148	D06890	1.65	0.02901	not significant
Succinylacetone	HMDB00635	5312	NA	1.56	0.54773	not significant
Isobutyric acid	HMDB01873	6590	C02632	1.54	0.01855	not significant
D-Fructose	HMDB00660	439709	C02336	1.48	0.62791	not significant
D-Tagatose	HMDB03418	92092	C00795	1.48	0.673	not significant
Citrulline	HMDB00904	9750	C00327	1.4	0.60162	not significant
D-Xylitol	HMDB02917	6912	C00379	1.38	0.86357	not significant
Glycerophosphocholine	HMDB00086	71920	C00670	1.32	0.33885	not significant
Glycyl-L-leucine	HMDB00759	92843	C02155	1.31	0.13516	not significant
1,1-Dimethylbiguanide	HMDB01921	4091	C07151	1.31	0.14039	not significant
D-Arginine	HMDB03416	71070	C00792	1.3	0.22623	not significant
Aminoadipic acid	HMDB00510	469	C00956	1.29	0.35504	not significant
16a-Hydroxyestrone	HMDB00335	115116	C05300	1.27	0.13741	not significant
Heparan sulfate	HMDB00693	53477714	C00925	1.27	0.25263	not significant
Lipoamide	HMDB00962	863	C00248	1.27	0.96263	not significant
Dextromethorphan	HMDB01920	5362449	C06947	1.26	1	not significant
L-Asparagine	HMDB00168	6267	C00152	1.2	0.81472	not significant
L-Carnitine	HMDB00062	2724480	C15025	1.18	0.96263	not significant
3-Methylhistidine	HMDB00479	64969	C01152	1.15	1	not significant
1-Methyladenosine	HMDB03331	27476	C02494	1.13	0.91182	not significant
2-Ethyl-2-Hydroxybutyric acid	HMDB01975	77199	NA	1.12	0.4107	not significant
N-Acetyllactosamine	HMDB01542	439271	C00611	1.12	0.02465	not significant
Valerylglycine	HMDB00927	4737557	NA	1.11	0.1182	not significant
16b-Hydroxyestradiol	HMDB00347	68929	NA	1.11	0.03537	not significant
Beta-Leucine	HMDB03640	439734	C02486	1.09	0.1108	not significant
L-Norleucine	HMDB01645	21236	C01933	1.07	0.32313	not significant
17-Epiestriol	HMDB00356	44358113	NA	1.07	0.09986	not significant
Indoleacetic acid	HMDB00197	802	C00954	1.06	0.86185	not significant
Methyl isobutyl ketone	HMDB02939	7909	C19263	1.04	0.77687	not significant
Galactitol	HMDB00107	11850	C01697	-1.01	0.80642	not significant
Epitestosterone	HMDB00628	10204	NA	-1.03	0.79054	not significant
Isovalerylcarnitine	HMDB00688	6426851	NA	-1.04	0.84285	not significant
Phenylacetic acid	HMDB00209	999	C07086	-1.05	0.00563	not significant
Stearoylcarnitine	HMDB00848	6426855	NA	-1.06	0.26495	not significant
Etiocholanolone	HMDB00490	5880	C04373	-1.11	0.00235	not significant
L-Lysine	HMDB00182	5962	C00047	-1.12	0.03143	not significant
N-Acetyl-D-glucosamine	HMDB00215	439174	C00140	-1.13	0.17869	not significant
Allose	HMDB01151	12285879	C01487	-1.15	0.21137	not significant
Propanal	HMDB03366	527	C00479	-1.18	0.01189	not significant
Allantoin	HMDB00462	204	C01551	-1.22	0.13286	not significant
2-Methoxyestrone	HMDB00010	440624	C05299	-1.22	0.32313	not significant
Linoleic acid	HMDB00673	5280450	C01595	-1.23	0.46187	not significant
Vanillylmandelic acid	HMDB00291	736172	C05584	-1.23	0.0129	not significant
Hydroxyphenylacetylglycine	HMDB00735	440732	C05596	-1.25	0.181	not significant
Homocysteine	HMDB00742	778	C05330	-1.28	0.1066	not significant
L-Palmitoylcarnitine	HMDB00222	11953816	C02990	-1.32	0.00682	not significant
2-Hydroxy-3-methylbutyric acid	HMDB00407	99823	NA	-1.33	0.00075	not significant
2-Octenoic acid	HMDB00392	5282713	NA	-1.33	0.00682	not significant
N-Acetylmannosamine	HMDB01129	11096158	C00645	-1.36	0.01038	not significant
Glucose 1-phosphate	HMDB01586	439165	C00103	-1.39	0.00518	not significant
Gamma-Glutamylcysteine	HMDB01049	123938	C00669	-1.43	0.00147	not significant
Beta-N-Acetylglucosamine	HMDB00803	24139	C03878	-1.45	0.01419	not significant
N-Acetylserine	HMDB02931	65249	NA	-1.45	0.00333	not significant
D-Xylulose	HMDB01644	5289590	C00310	-1.45	0.00563	not significant
Androstanedione	HMDB00899	222865	C00674	-1.48	0.60585	not significant
Citramalic acid	HMDB00426	1081	C00815	-1.5	0.03633	not significant
Selenocystine	HMDB04122	15104	C05704	-1.54	0.00682	not significant
Menadione	HMDB01892	4055	C05377	-1.57	0.00786	not significant
Hydroxyoctanoic acid	HMDB00711	94180	NA	-1.65	0.01189	not significant
Cysteineglutathione disulfide	HMDB00656	53477713	NA	-1.73	0.00106	not significant
Cadaverine	HMDB02322	273	C01672	-1.78	0.00651	not significant
Malic acid	HMDB00744	525	C00711	-1.8	0.18915	not significant
Methylhippuric acid	HMDB00859	14566	NA	-1.88	0.00518	not significant

## Sheet: Table S3
Supplementary table S3. Complete list of proteins that are significantly sex-over-represented in female and male livers, and their respective metabolic pathway enrichment.
SNP	Ensembl Protein ID	Associated Gene Name	FC	log2(FC)	p.value	log10 Pvalue	Up-regulated
H2LNM8_ORYLA	ENSORLP00000007656	vitellogenin 1 precursor	740.55	9.5325	0.00026774	3.5723	Females		Pathway	Total	Expected	Hits	P.Value
H2LP13_ORYLA	ENSORLP00000007793	vitellogenin II precursor	345.37	8.432	0.0001678	3.7752	Females		Aminoacyl-tRNA biosynthesis	41	0.50252	7	1.8214e-07
H2M2R4_ORYLA	ENSORLP00000012711	choriogenin L	249.74	7.9643	4.91e-05	4.3092	Females		N-Glycan biosynthesis	43	0.52704	2	0.095159
H2ME97_ORYLA	ENSORLP00000016901	fatty acid binding protein 7, brain, a	217.68	7.7661	0.00090128	3.0451	Females
H2LQ37_ORYLA	ENSORLP00000008173	vitellogenin 3, phosvitinless	189.24	7.5641	2.36e-05	4.6265	Females
Q8JHT8_ORYLA	ENSORLP00000013645	zona pellucida glycoprotein 2, like 2	171.85	7.425	1.9e-11	6	Females
Q8JI21_ORYLA	ENSORLP00000012647	zona pellucida glycoprotein 2, like 2	122.83	6.9405	3.19e-05	4.4959	Females
H2L7I1_ORYLA	ENSORLP00000001793	creatine kinase, mitochondrial 1	56.342	5.8161	0.00022139	3.6548	Females
H2M9S6_ORYLA	ENSORLP00000015268	pyrroline-5-carboxylate reductase 1b	55.025	5.782	0.0037309	2.4282	Females
H2LU70_ORYLA	ENSORLP00000009644	pyridine nucleotide-disulphide oxidoreductase 2	34.253	5.0981	1.71e-05	4.7671	Females
H2MTM5_ORYLA	ENSORLP00000022129	transmembrane protein 214	32.787	5.035	4.79e-05	4.32	Females
H2RZC5_TAKRU	ENSTRUP00000005496	threonyl-tRNA synthetase	20.396	4.3502	0.00050437	3.2972	Females
H2LQA6_ORYLA	ENSORLP00000008246	endoplasmic reticulum-golgi intermediate 1	20.008	4.3225	0.00020887	3.6801	Females
H2MTR0_ORYLA	ENSORLP00000022167	DnaJ (Hsp40) homolog, subfamily C, member 3a	19.596	4.2925	3.45e-05	4.4617	Females
H2MPJ8_ORYLA	ENSORLP00000020660	eukaryotic translation initiation factor 4Bb	18.987	4.247	0.0066234	2.1789	Females
H2MLI1_ORYLA	ENSORLP00000019559	translocon-associated protein subunit alpha-like	18.101	4.178	0.001564	2.8058	Females
H2MAK2_ORYLA	ENSORLP00000015557	SEC11 homolog A, signal peptidase complex	17.472	4.127	0.0009056	3.0431	Females
H2L7T6_ORYLA	ENSORLP00000001903	FK506 binding protein 11	17.423	4.1229	0.0024622	2.6087	Females
H2LK51_ORYLA	ENSORLP00000006401	ribosomal protein L5	16.793	4.0698	3.62e-05	4.4415	Females
H2MT95_ORYLA	ENSORLP00000021993	Cytochrome c, somatic b	15.574	3.961	0.0026258	2.5807	Females
H2L8H1_ORYLA	ENSORLP00000002143	DDRGK domain containing 1	14.779	3.8855	0.00058539	3.2326	Females
H2MPK9_ORYLA	ENSORLP00000020671	ribosomal protein L35	14.766	3.8842	2.58e-05	4.5876	Females
H2MDR0_ORYLA	ENSORLP00000016711		14.111	3.8188	0.00046199	3.3354	Females
H2MJP0_ORYLA	ENSORLP00000018889	FK506 binding protein 3	14.099	3.8175	0.00035321	3.452	Females
H2UJW9_TAKRU	ENSTRUP00000037240	calumenin b	14.085	3.8161	0.00027528	3.5602	Females
H2LCF5_ORYLA	ENSORLP00000003592	abce1	13.59	3.7645	0.0019303	2.7144	Females
H2MLA2_ORYLA	ENSORLP00000019476	arfgap3	13.445	3.749	0.00098501	3.0066	Females
H2M450_ORYLA	ENSORLP00000013211	scfd1	13.406	3.7448	0.0062913	2.2013	Females
H2LLW5_ORYLA	ENSORLP00000007032	rps15	12.69	3.6656	8.03e-05	4.0956	Females
H2LDD7_ORYLA	ENSORLP00000003940	nop58	11.964	3.5806	0.0084595	2.0727	Females
H2LBS7_ORYLA	ENSORLP00000003356	rpl36	10.782	3.4305	0.0064603	2.1897	Females
H2MJJ9_ORYLA	ENSORLP00000018848	serbp1a	10.738	3.4247	0.0051723	2.2863	Females
H2L816_ORYLA	ENSORLP00000001984		10.711	3.421	0.00061577	3.2106	Females
H2MCT7_ORYLA	ENSORLP00000016375	vars	10.508	3.3934	0.0068119	2.1667	Females
H2L902_ORYLA	ENSORLP00000002335	sec31a	10.375	3.375	9.06e-05	4.043	Females
H2LIZ3_ORYLA	ENSORLP00000005976	iars	9.4484	3.2401	0.0040134	2.3965	Females
I1SRS9_ORYME	ENSORLP00000007779	mrpl32	9.4313	3.2375	0.00017018	3.7691	Females
H2M8M2_ORYLA	ENSORLP00000014842	c1qbp	9.4031	3.2331	0.00027687	3.5577	Females
H2LBC1_ORYLA	ENSORLP00000003192	acaa2	9.0299	3.1747	0.0030098	2.5215	Females
H2LCK3_ORYLA	ENSORLP00000003642	rpl22l1	8.6377	3.1106	0.00018734	3.7274	Females
Q2PHF0_ORYLA	ENSORLP00000013510	fabp7	8.5192	3.0907	0.0069611	2.1573	Females
H2LSN9_ORYLA	ENSORLP00000009104	rps10	8.5134	3.0897	0.0085346	2.0688	Females
H2M2W5_ORYLA	ENSORLP00000012763	npm1a	8.0567	3.0102	0.0036714	2.4352	Females
H2T3A4_TAKRU	ENSTRUP00000019142	aimp1	8.0135	3.0024	0.0098017	2.0087	Females
H2L3N8_ORYLA	ENSORLP00000000364	ndufv1	7.647	2.9349	0.00042589	3.3707	Females
H2LLR3_ORYLA	ENSORLP00000006978	TMEM38B	7.6086	2.9276	0.0042512	2.3715	Females
H2M6R6_ORYLA	ENSORLP00000014164	gfpt1	7.465	2.9001	0.0022476	2.6483	Females
H2L720_ORYLA	ENSORLP00000001628	ero1b	7.3889	2.8854	0.00077138	3.1127	Females
H2LEW3_ORYLA	ENSORLP00000004490	txndc12	7.3744	2.8825	0.00020843	3.681	Females
H2L5G3_ORYLA	ENSORLP00000001035	rpl36a	7.1882	2.8456	0.0065412	2.1843	Females
H2LTY3_ORYLA	ENSORLP00000009556	kars	7.1207	2.832	0.0072642	2.1388	Females
H2LKH6_ORYLA	ENSORLP00000006527		7.0761	2.8229	0.00034399	3.4635	Females
H2MSS6_ORYLA	ENSORLP00000021819	gale	6.9732	2.8018	0.0054602	2.2628	Females
H2L7V1_ORYLA	ENSORLP00000001918	sars	6.9215	2.7911	3.13e-05	4.5045	Females
H2L6U0_ORYLA	ENSORLP00000001547	SEC61A1 (1 to many)	6.7229	2.7491	0.005798	2.2367	Females
H2MWK8_ORYLA	ENSORLP00000023257	gcn1 (1 to many)	6.6731	2.7383	0.0035253	2.4528	Females
H2LR39_ORYLA	ENSORLP00000008536	copb1	6.5505	2.7116	0.0011523	2.9384	Females
H2L8B1_ORYLA	ENSORLP00000002081	si:ch211-127l15.5	6.4939	2.6991	0.00052838	3.2771	Females
H2UAE0_TAKRU	ENSTRUP00000033907	rpl14	6.4515	2.6896	0.00052718	3.278	Females
H2MG03_ORYLA	ENSORLP00000017531	yars	6.3874	2.6752	0.0087168	2.0596	Females
H2LY75_ORYLA	ENSORLP00000011089	nop56	6.1415	2.6186	0.0025458	2.5942	Females
H2L7Q5_ORYLA	ENSORLP00000001872	rps17	6.1287	2.6156	0.001751	2.7567	Females
H2MJS3_ORYLA	ENSORLP00000018922	arf6b	6.0422	2.5951	2.3e-08	6	Females
H2MCC8_ORYLA	ENSORLP00000016213	prep	6.0196	2.5897	0.0046077	2.3365	Females
H2LVL8_ORYLA	ENSORLP00000010151	CYP2W1 (1 to many)	5.9867	2.5818	0.0023417	2.6305	Females
H2M4U8_ORYLA	ENSORLP00000013469	qars	5.8883	2.5578	0.0026554	2.5759	Females
H2L910_ORYLA	ENSORLP00000002344	dpm1	5.7896	2.5335	0.0014816	2.8293	Females
H2N2R1_ORYLA	ENSORLP00000025750	spcs2	5.7245	2.5172	0.004023	2.3955	Females
H2MGU0_ORYLA	ENSORLP00000017833	eif3s10	5.6492	2.4981	0.008717	2.0596	Females
MT_ORYLA	ENSORLP00000019508	mt2	5.5674	2.477	0.0033732	2.472	Females
H2M705_ORYLA	ENSORLP00000014255	taf15	5.5304	2.4674	0.0014369	2.8426	Females
H2LGP8_ORYLA	ENSORLP00000005146	sec22ba	5.4462	2.4453	0.0031837	2.4971	Females
H2MPF0_ORYLA	ENSORLP00000020609	rps12	5.4406	2.4438	0.0012022	2.92	Females
H2L6Q5_ORYLA	ENSORLP00000001506	eif1b	5.3749	2.4262	0.0031129	2.5068	Females
H2LV85_ORYLA	ENSORLP00000010015	ap1g1	5.3749	2.4262	0.0031129	2.5068	Females
H2LP66_ORYLA	ENSORLP00000007846	eif3jb	5.362	2.4228	0.0024299	2.6144	Females
H2LE67_ORYLA	ENSORLP00000004234	fbl	5.1203	2.3562	0.0020198	2.6947	Females
H2LXT9_ORYLA	ENSORLP00000010951	sec61b	5.0249	2.3291	6.15e-05	4.2112	Females
H2LRE6_ORYLA	ENSORLP00000008645	rpl4	4.981	2.3164	0.00027194	3.5655	Females
H2MHG1_ORYLA	ENSORLP00000018068	zgc:114188	4.9518	2.308	0.00078624	3.1044	Females
H2MSY7_ORYLA	ENSORLP00000021880	tmed10	4.9377	2.3038	0.001767	2.7528	Females
H2LAW8_ORYLA	ENSORLP00000003034	eif1axb	4.6953	2.2312	0.0048678	2.3127	Females
A0A0D5ZZW0_ORYLA	ENSORLP00000013668	asmtl	4.6953	2.2312	0.0048678	2.3127	Females
H2MSB3_ORYLA	ENSORLP00000021650	rcn3	4.6304	2.2111	0.0032187	2.4923	Females
H2MCW3_ORYLA	ENSORLP00000016402	rps25	4.6243	2.2092	0.0032636	2.4863	Females
H2L9Z6_ORYLA	ENSORLP00000002697	rps5	4.5865	2.1974	0.0015199	2.8182	Females
I6L4R8_ORYLA	ENSORLP00000015610	cygb1	4.577	2.1944	0.0068301	2.1656	Females
H2LPD8_ORYLA	ENSORLP00000007920	rps6	4.4892	2.1664	0.001827	2.7383	Females
H2MJS0_ORYLA	ENSORLP00000018919	prpf39	4.2872	2.1	0.0009627	3.0165	Females
H2MYJ5_ORYLA	ENSORLP00000024083	hyou1	4.2636	2.0921	0.0027944	2.5537	Females
H2N1B0_ORYLA	ENSORLP00000025209	rpl17	4.2463	2.0862	0.0069166	2.1601	Females
H2M5W8_ORYLA	ENSORLP00000013856	spcs3	4.2438	2.0854	0.0037454	2.4265	Females
H2MWK1_ORYLA	ENSORLP00000023250	canx	4.2086	2.0734	0.0034598	2.4609	Females
H2N1K0_ORYLA	ENSORLP00000025305	srp72	4.2075	2.073	0.0012621	2.8989	Females
Q8AXS2_ORYLA	ENSORLP00000005291	ybx1	4.1459	2.0517	0.0060757	2.2164	Females
H2LR36_ORYLA	ENSORLP00000008533		4.1456	2.0516	0.00053944	3.2681	Females
H2M0E5_ORYLA	ENSORLP00000011869	gars	4.0936	2.0334	0.00045295	3.3439	Females
H2N0P8_ORYLA	ENSORLP00000024964	rpl18a	4.0914	2.0326	0.0060381	2.2191	Females
H2M8R1_ORYLA	ENSORLP00000014882	zgc:171356	4.0644	2.023	0.0021929	2.659	Females
H2MWK7_ORYLA	ENSORLP00000023256	zc3h15	4.0281	2.0101	3.49e-08	6	Females
H2ML65_ORYLA	ENSORLP00000019438	cnpy2	4.0014	2.0005	0.0062904	2.2013	Females
H2M002_ORYLA	ENSORLP00000011725	mvda	3.9951	1.9982	0.0023632	2.6265	Females
H2M8F3_ORYLA	ENSORLP00000014769	tfg	3.9947	1.9981	0.0023297	2.6327	Females
H2LCR6_ORYLA	ENSORLP00000003706	zgc:152830	3.9218	1.9715	0.00040429	3.3933	Females
H2LKU4_ORYLA	ENSORLP00000006651	gnb2l1	3.8578	1.9478	0.00020971	3.6784	Females
H2LLI7_ORYLA	ENSORLP00000006901	eif3ha	3.8385	1.9405	0.0069647	2.1571	Females
H2LCN1_ORYLA	ENSORLP00000003671	lasp1	3.8236	1.9349	0.0040697	2.3904	Females
H2LLN8_ORYLA	ENSORLP00000006953	rpl23a	3.8092	1.9295	4.33e-05	4.3635	Females
H2MYG8_ORYLA	ENSORLP00000024050	ddost	3.6816	1.8803	0.00035883	3.4451	Females
H2LCW3_ORYLA	ENSORLP00000003755	rpl19 (1 to many)	3.6101	1.8521	0.00023252	3.6335	Females
H2MKH7_ORYLA	ENSORLP00000019191	arcn1b	3.5657	1.8342	0.0022534	2.6472	Females
H2L6C6_ORYLA	ENSORLP00000001372	rps18	3.5279	1.8188	0.00013099	3.8828	Females
H2MYT0_ORYLA	ENSORLP00000024188	sod3b	3.466	1.7933	0.0093913	2.0273	Females
H2M7N9_ORYLA	ENSORLP00000014497	fabp3	3.3477	1.7432	0.0030076	2.5218	Females
H2LSQ4_ORYLA	ENSORLP00000009119	pdia4	3.266	1.7075	2.07e-06	5.6843	Females
H2LS18_ORYLA	ENSORLP00000008877	ssr4	3.2429	1.6973	0.0017889	2.7474	Females
H2MQ10_ORYLA	ENSORLP00000020823	sec63	3.228	1.6906	0.0096951	2.0134	Females
H2LPD1_ORYLA	ENSORLP00000007913	mat2ab	3.1832	1.6705	0.0029101	2.5361	Females
H2USA8_TAKRU	ENSTRUP00000039831	pdia3	3.0876	1.6265	0.0097858	2.0094	Females
H2L6X5_ORYLA	ENSORLP00000001582	rps13	3.079	1.6224	0.0051696	2.2865	Females
H2N103_ORYLA	ENSORLP00000025086	mapre1b	2.9988	1.5844	0.0014585	2.8361	Females
RS3A_ORYLA	ENSORLP00000009623	rps3a	2.9438	1.5577	4.53e-05	4.3436	Females
H2M7T1_ORYLA	ENSORLP00000014539	tmed9	2.9368	1.5543	0.0027042	2.568	Females
H2LG98_ORYLA	ENSORLP00000004991	alg5	2.9191	1.5455	0.0034395	2.4635	Females
H2RYB3_TAKRU	ENSTRUP00000005134	rpl10	2.9058	1.5389	0.0092906	2.032	Females
H2MIT5_ORYLA	ENSORLP00000018568	cyp27a7	0.024892	-5.3282	0.0062201	2.2062	Males		Pathway	Total	Expected	Hits	P.Value
H2LFU8_ORYLA	ENSORLP00000004839	dio1	0.02502	-5.3208	0.0040118	2.3967	Males		Primary bile acid biosynthesis	17	0.13482	3	0.0002379
H2M349_ORYLA	ENSORLP00000012850	hpx	0.15894	-2.6534	0.00015227	3.8174	Males		D-Arginine and D-ornithine metabolism	1	0.0079308	1	0.0079308
H2MWI7_ORYLA	ENSORLP00000023234	gstt1a (1 to many)	0.16109	-2.634	0.00012883	3.89	Males		Glycine, serine and threonine metabolism	37	0.29344	2	0.032738
H2MR20_ORYLA	ENSORLP00000021194	gchfr	0.16882	-2.5665	0.0046225	2.3351	Males		Arginine and proline metabolism	57	0.45205	2	0.071938
H2LAK3_ORYLA	ENSORLP00000002914	zgc:112265	0.17727	-2.496	0.00062074	3.2071	Males
H2LW82_ORYLA	ENSORLP00000010369	abcc2	0.178	-2.4901	0.0068006	2.1675	Males
H2LXM1_ORYLA	ENSORLP00000010882	uqcrc2a	0.19843	-2.3333	0.0041258	2.3845	Males
H2M0X2_ORYLA	ENSORLP00000012049	rab18b	0.20425	-2.2916	0.0042058	2.3762	Males
H2MBL3_ORYLA	ENSORLP00000015937	dera	0.20739	-2.2696	0.0029987	2.5231	Males
H2LCR1_ORYLA	ENSORLP00000003701	c9	0.20741	-2.2695	0.0012646	2.8981	Males
H2MXN5_ORYLA	ENSORLP00000023708		0.24753	-2.0144	0.0033178	2.4791	Males
H2MMU7_ORYLA	ENSORLP00000020043	agmat	0.25135	-1.9923	0.0059905	2.2225	Males
H2L9X9_ORYLA	ENSORLP00000002679	bckdha	0.25816	-1.9537	0.002433	2.6139	Males
H2MLR3_ORYLA	ENSORLP00000019645	HTRA2 (1 to many)	0.26264	-1.9289	0.0054605	2.2628	Males
H2LS08_ORYLA	ENSORLP00000008866	dao.2	0.2838	-1.8171	0.0096499	2.0155	Males
H2M151_ORYLA	ENSORLP00000012132	gsta.2	0.3058	-1.7093	0.00073449	3.134	Males
H2LB31_ORYLA	ENSORLP00000003099	vdac3	0.31176	-1.6815	0.00082297	3.0846	Males
H2LQ36_ORYLA	ENSORLP00000008172	amacr	0.31255	-1.6778	0.0019038	2.7204	Males
H2L4I3_ORYLA	ENSORLP00000000676	zgc:56235	0.33064	-1.5967	0.0031517	2.5015	Males
GNAI2_ORYLA	ENSORLP00000000114	ctsd	0.33081	-1.5959	0.0078445	2.1054	Males
H2LD95_ORYLA	ENSORLP00000003894	amt	0.33912	-1.5601	0.0028953	2.5383	Males
H2LAP2_ORYLA	ENSORLP00000002954	AKR1D1 (1 to many)	0.34246	-1.546	0.0077554	2.1104	Males
H2LPA9_ORYLA	ENSORLP00000007889	pck2	0.35037	-1.513	0.00060966	3.2149	Males
H2M6J4_ORYLA	ENSORLP00000014089	nme4	0.35227	-1.5052	0.0013246	2.8779	Males
H2MDS9_ORYLA	ENSORLP00000016730	rps15a	2.8129	1.492	0.0073836	2.1317	None		Pathway	Total	Expected	Hits	P.Value
H2LII6_ORYLA	ENSORLP00000005813	eef2a.2	2.8123	1.4918	0.00011871	3.9255	None		Valine, leucine and isoleucine degradation	44	9.3583	28	7.4934e-10
H2L7K6_ORYLA	ENSORLP00000001822	rpl3	2.8048	1.4879	0.0021967	2.6582	None		Citrate cycle (TCA cycle)	30	6.3807	21	9.0434e-09
H2M7E9_ORYLA	ENSORLP00000014404	tufm	2.7973	1.484	0.0031717	2.4987	None		Glyoxylate and dicarboxylate metabolism	24	5.1045	17	2.0089e-07
H2LNJ7_ORYLA	ENSORLP00000007624	lman1	2.7233	1.4453	0.0036983	2.432	None		Fatty acid metabolism	44	9.3583	24	8.6304e-07
C0SQJ3_ORYLA	ENSORLP00000019211	lyz	2.7224	1.4449	0.0057272	2.2421	None		Glycine, serine and threonine metabolism	37	7.8695	19	4.0507e-05
H2LA69_ORYLA	ENSORLP00000002774	hdlbpa	2.6933	1.4294	0.00076675	3.1153	None		beta-Alanine metabolism	29	6.168	16	5.4315e-05
H2MI29_ORYLA	ENSORLP00000018301	rpl13a	2.6636	1.4134	0.0018589	2.7308	None		Propanoate metabolism	32	6.8061	17	6.005e-05
H2MK40_ORYLA	ENSORLP00000019044	snd1	2.643	1.4022	0.00047639	3.322	None		Pentose phosphate pathway	28	5.9553	15	0.00014766
H2LD99_ORYLA	ENSORLP00000003899	eef1g	2.6417	1.4015	0.0030607	2.5142	None		Tryptophan metabolism	40	8.5076	19	0.00015905
H2MY25_ORYLA	ENSORLP00000023880	rpl23	2.6335	1.397	9.09e-05	4.0413	None		Butanoate metabolism	29	6.168	15	0.00024767
H2L6G0_ORYLA	ENSORLP00000001409	RPL27A	2.6286	1.3943	0.0024207	2.6161	None		Glycolysis / Gluconeogenesis	65	13.825	26	0.00034209
H2M6H7_ORYLA	ENSORLP00000014072	fkbp2	2.6172	1.388	0.0065292	2.1851	None		Phenylalanine metabolism	18	3.8284	10	0.0013978
H2LQW0_ORYLA	ENSORLP00000008455	rps24	2.6101	1.3841	0.0011461	2.9408	None		Amino sugar and nucleotide sugar metabolism	48	10.209	18	0.0065493
H2LU17_ORYLA	ENSORLP00000009590	rpl13	2.603	1.3802	0.0016553	2.7811	None		Pyruvate metabolism	41	8.7203	16	0.006565
H2LMY7_ORYLA	ENSORLP00000007410	rplp2l	2.5633	1.358	0.0080797	2.0926	None		Tyrosine metabolism	38	8.0822	15	0.007455
H2MWE3_ORYLA	ENSORLP00000023179	eef1b2	2.5438	1.347	0.0077467	2.1109	None		Histidine metabolism	28	5.9553	12	0.007693
H2LU65_ORYLA	ENSORLP00000009639	pa2g4b	2.5361	1.3426	8.98e-05	4.0467	None		Cysteine and methionine metabolism	35	7.4441	14	0.0084391
H2MI57_ORYLA	ENSORLP00000018330	ilvbl	2.5289	1.3385	0.0046822	2.3295	None		Alanine,aspartate and glutamate metabolism	32	6.8061	13	0.0095156
H2MI75_ORYLA	ENSORLP00000018349	mlec	2.4321	1.2822	0.0048587	2.3135	None		Synthesis and degradation of ketone bodies	9	1.9142	5	0.024925
H2MGA9_ORYLA	ENSORLP00000017642	rps19	2.3825	1.2525	0.0029828	2.5254	None		Steroid biosynthesis	18	3.8284	7	0.067168
H2LZP4_ORYLA	ENSORLP00000011617	rps2	2.2532	1.172	8.91e-06	5.0504	None		Phenylalanine, tyrosine and tryptophan biosynthesis	5	1.0634	3	0.067781
H2M6L4_ORYLA	ENSORLP00000014111	rps9	2.2503	1.1701	0.00024485	3.6111	None		Arginine and proline metabolism	57	12.123	17	0.077616
H2LQC7_ORYLA	ENSORLP00000008267	prdx4	2.2104	1.1443	0.00036757	3.4347	None		Pentose and glucuronate interconversions	34	7.2314	11	0.086869
H2L4Q1_ORYLA	ENSORLP00000000748	rps3	2.2036	1.1399	0.00033756	3.4716	None		One carbon pool by folate	19	4.0411	7	0.087724
H2MCZ2_ORYLA	ENSORLP00000016431	rpl30	2.1555	1.108	0.007893	2.1028	None		Fatty acid elongation	23	4.8919	8	0.094463
H2LKS2_ORYLA	ENSORLP00000006626	rps28	2.1354	1.0945	0.00019892	3.7013	None
H2LUA5_ORYLA	ENSORLP00000009680	rpn1	2.1184	1.083	0.0029055	2.5368	None
C3V6N1_ORYLA	ENSORLP00000009543		2.0875	1.0618	0.0032356	2.49	None
H2MUT3_ORYLA	ENSORLP00000022552	calr3b	2.0822	1.0581	0.001576	2.8024	None
H2MYI1_ORYLA	ENSORLP00000024065		2.0455	1.0325	0.0056243	2.2499	None
H2LBQ7_ORYLA	ENSORLP00000003335	lmnb2	2.0238	1.0171	0.0080279	2.0954	None
H2MSQ6_ORYLA	ENSORLP00000021799	rps23	1.9885	0.99169	0.0098224	2.0078	None
H2MBQ4_ORYLA	ENSORLP00000015979	rpl24	1.9732	0.98054	0.0011224	2.9499	None
H2MC83_ORYLA	ENSORLP00000016162	rps14	1.9639	0.97371	0.0046615	2.3315	None
H2LV63_ORYLA	ENSORLP00000009992	rpl7	1.9617	0.97207	0.002244	2.649	None
H2MYW8_ORYLA	ENSORLP00000024232	fah	1.9603	0.9711	0.0094483	2.0246	None
H2M0T8_ORYLA	ENSORLP00000012015	rps4x	1.8948	0.92205	4.2e-05	4.3767	None
H2MW17_ORYLA	ENSORLP00000023029	tkfc (1 to many)	1.8867	0.9159	0.0041278	2.3843	None
H2LDM6_ORYLA	ENSORLP00000004036	rps8a	1.8657	0.89974	0.0027048	2.5679	None
H2L7K9_ORYLA	ENSORLP00000001825	pdia3	1.8563	0.89246	0.001575	2.8027	None
H2LHK4_ORYLA	ENSORLP00000005467	hsp90b1	1.8052	0.85219	0.00039764	3.4005	None
H2LLW3_ORYLA	ENSORLP00000007030	rpl9	1.8003	0.84822	0.0073245	2.1352	None
H2MBI5_ORYLA	ENSORLP00000015908	pdia6	1.7718	0.82522	7.53e-05	4.1232	None
H2LWZ6_ORYLA	ENSORLP00000010644	vcp	1.5869	0.66617	0.0052423	2.2805	None
G5ELX5_ORYLA	ENSORLP00000000111	hug	1.4971	0.58219	0.0002298	3.6387	None
H2M746_ORYLA	ENSORLP00000014297		1.4819	0.56746	0.0058482	2.233	None
H2L5Q2_ORYLA	ENSORLP00000001135	sar1b	1.344	0.42649	0.0033396	2.4763	None
H2L8E0_ORYLA	ENSORLP00000002111	p4hb	1.1611	0.2155	0.0048871	2.3109	None
H2LD71_ORYLA	ENSORLP00000003870	TWF1	0.36072	-1.471	0.0049668	2.3039	None
H2LHN3_ORYLA	ENSORLP00000005497	akr7a3	0.36968	-1.4357	0.0021698	2.6636	None
H2LGX0_ORYLA	ENSORLP00000005223	oxct1b	0.37459	-1.4166	0.0026256	2.5808	None
H2LKG8_ORYLA	ENSORLP00000006519	grhprb	0.37552	-1.413	0.0025059	2.601	None
H2N0A4_ORYLA	ENSORLP00000024800	mvp	0.38269	-1.3858	0.0018741	2.7272	None
H2LCV4_ORYLA	ENSORLP00000003746	FBP1 (1 to many)	0.38637	-1.3719	0.0047302	2.3251	None
H2N2B3_ORYLA	ENSORLP00000025591		0.39736	-1.3315	0.0097557	2.0107	None
H2LEC5_ORYLA	ENSORLP00000004294	abcb11b	0.40369	-1.3087	0.0053653	2.2704	None
H2MP62_ORYLA	ENSORLP00000020520	agxtb	0.40988	-1.2867	0.0051866	2.2851	None
H2LKH9_ORYLA	ENSORLP00000006530		0.41592	-1.2656	0.0048038	2.3184	None
H2N1T0_ORYLA	ENSORLP00000025393	nipsnap3a	0.41858	-1.2564	0.00068224	3.1661	None
H2N251_ORYLA	ENSORLP00000025523	zmp:0000000758	0.42269	-1.2423	2.74e-06	5.5627	None
H2L5B0_ORYLA	ENSORLP00000000977	si:dkey-186o21.1	0.42329	-1.2403	0.00015443	3.8113	None
H2N0V5_ORYLA	ENSORLP00000025032		0.43312	-1.2072	0.0056325	2.2493	None
H2LYL0_ORYLA	ENSORLP00000011229	pygl	0.4355	-1.1993	0.0096224	2.0167	None
H2M536_ORYLA	ENSORLP00000013558	aldh4a1	0.43984	-1.185	3.18e-05	4.4981	None
H2LYP8_ORYLA	ENSORLP00000011267	got2a	0.4481	-1.1581	0.0030501	2.5157	None
H2LKX2_ORYLA	ENSORLP00000006680	pcxb	0.47296	-1.0802	0.0057004	2.2441	None
H2N244_ORYLA	ENSORLP00000025516	acox3 (1 to many)	0.47341	-1.0788	0.0074173	2.1298	None
H2L5D9_ORYLA	ENSORLP00000001008	gpx1b	0.48258	-1.0512	0.0023538	2.6282	None
H2LGK9_ORYLA	ENSORLP00000005106	hal	0.48732	-1.0371	0.0013274	2.877	None
H2MXG7_ORYLA	ENSORLP00000023632	rgn	0.48817	-1.0345	0.0020759	2.6828	None
H2MY51_ORYLA	ENSORLP00000023909	hao1	0.49401	-1.0174	0.0031363	2.5036	None
H2LDD5_ORYLA	ENSORLP00000003938	slc27a2a	0.49582	-1.0121	0.002754	2.56	None
H2MIR1_ORYLA	ENSORLP00000018544	fabp10a	0.49631	-1.0107	0.0046772	2.33	None
H2MCN1_ORYLA	ENSORLP00000016318	anxa13	0.49891	-1.0031	0.0095164	2.0215	None
H2MPL0_ORYLA	ENSORLP00000020672	tfa	0.50394	-0.98868	0.00070009	3.1548	None
H2M293_ORYLA	ENSORLP00000012533	ldhba	0.50465	-0.98665	0.0022669	2.6446	None
H2M681_ORYLA	ENSORLP00000013971	hpda	0.50698	-0.98	0.0011624	2.9347	None
Q9DE99_ORYLA	ENSORLP00000024339	cyp3a65 (1 to many)	0.51405	-0.96002	0.0028638	2.5431	None
H2LEQ2_ORYLA	ENSORLP00000004428	hsd17b4	0.5196	-0.94453	0.00033664	3.4728	None
H2LUG5_ORYLA	ENSORLP00000009742	cant1a	0.52559	-0.92798	0.0011689	2.9322	None
H2M2A9_ORYLA	ENSORLP00000012549	rab13	0.52952	-0.91725	0.0022817	2.6417	None
H2M0H9_ORYLA	ENSORLP00000011903	aldh1l1	0.54573	-0.87373	0.0023061	2.6371	None
H2LH84_ORYLA	ENSORLP00000005340	phyhd1	0.5469	-0.87066	0.002773	2.557	None
H2LP92_ORYLA	ENSORLP00000007872	epdr1	0.54927	-0.8644	0.0054779	2.2614	None
H2LDE6_ORYLA	ENSORLP00000003949	acadm	0.55344	-0.8535	0.0025293	2.597	None
H2MHT9_ORYLA	ENSORLP00000018207	prdx2	0.55892	-0.83928	5.99e-05	4.2226	None
H2MMF6_ORYLA	ENSORLP00000019898	serpina1l	0.5872	-0.76808	0.00027642	3.5584	None
H2L8K1_ORYLA	ENSORLP00000002175	cat	0.59189	-0.75661	0.0038951	2.4095	None
H2L6X1_ORYLA	ENSORLP00000001578	uroc1	0.62347	-0.6816	0.0085115	2.07	None
H2MYK2_ORYLA	ENSORLP00000024092	agxta	0.6246	-0.67901	0.0050214	2.2992	None
H2TBN4_TAKRU	ENSTRUP00000022076	psma8	0.63499	-0.6552	0.0018781	2.7263	None
H2MT33_ORYLA	ENSORLP00000021926	ppiaa	0.63781	-0.64879	0.0058343	2.234	None
H2LAS5_ORYLA	ENSORLP00000002988	dmgdh	0.65833	-0.60311	0.00017448	3.7582	None
H2MET3_ORYLA	ENSORLP00000017096	dpydb	0.66331	-0.59224	0.0022317	2.6514	None
H2LB07_ORYLA	ENSORLP00000003074	eif3f	0.68908	-0.53726	0.0083548	2.0781	None
H2L5R4_ORYLA	ENSORLP00000001150	ACTN4	0.70276	-0.50889	0.0027205	2.5653	None
H2M368_ORYLA	ENSORLP00000012869	pgm1	0.76845	-0.37998	0.006991	2.1555	None
H2M722_ORYLA	ENSORLP00000014273	porb	0.80385	-0.315	0.0078247	2.1065	None
H2L3I7_ORYLA	ENSORLP00000000310	gpia	0.5	-1	0.0038741	2.4118	None
H2MJP8_ORYLA	ENSORLP00000018897	nars	40.233	5.3303	0.023973	1.6203	None
H2M6N2_ORYLA	ENSORLP00000014129	col1a1b	29.86	4.9002	0.31125	0.50689	None
H2LHF2_ORYLA	ENSORLP00000005414	col1a2	26.152	4.7089	0.34782	0.45865	None
H2LGU3_ORYLA	ENSORLP00000005193	fabp2	20.772	4.3766	0.11381	0.94382	None
H2L846_ORYLA	ENSORLP00000002016	larsb	19.971	4.3198	0.010792	1.9669	None
A8QX86_ORYLA	ENSORLP00000021285	col1	17.527	4.1315	0.33093	0.48026	None
H2M5U2_ORYLA	ENSORLP00000013826	rpl38	14.767	3.8843	0.02738	1.5626	None
H2LR11_ORYLA	ENSORLP00000008508	aimp1	13.544	3.7596	0.032243	1.4916	None
H2MFE5_ORYLA	ENSORLP00000017317		13.466	3.7513	0.015377	1.8131	None
H2LCW5_ORYLA	ENSORLP00000003757	manf	10.058	3.3303	0.010181	1.9922	None
H2MFC0_ORYLA	ENSORLP00000017292	ola1	9.7627	3.2873	0.010814	1.966	None
H2LP33_ORYLA	ENSORLP00000007813	ctbs	9.4433	3.2393	0.10617	0.97398	None
H2M6P5_ORYLA	ENSORLP00000014142	ube2nb (1 to many)	9.3912	3.2313	0.024754	1.6064	None
H2MPN9_ORYLA	ENSORLP00000020702	eif4g1a	9.3789	3.2294	0.1271	0.89585	None
H2MD97_ORYLA	ENSORLP00000016537	ALDH18A1 (1 to many)	9.1324	3.191	0.062328	1.2053	None
H2L5G8_ORYLA	ENSORLP00000001040	srp68	8.7105	3.1228	0.011335	1.9456	None
H2MD69_ORYLA	ENSORLP00000016509	psmb7	8.6762	3.1171	0.078492	1.1052	None
H2SY48_TAKRU	ENSTRUP00000017336	srp54	8.4615	3.0809	0.098067	1.0085	None
H2MSS8_ORYLA	ENSORLP00000021821	gmppb	8.4495	3.0789	0.016283	1.7883	None
H2MR52_ORYLA	ENSORLP00000021229	col6a6	8.1482	3.0265	0.3739	0.42724	None
H2MUH8_ORYLA	ENSORLP00000022443	eif5	7.7882	2.9613	0.17452	0.75815	None
H2UQH9_TAKRU	ENSTRUP00000039202	dnajb11	7.4019	2.8879	0.024263	1.615	None
H2M7Y4_ORYLA	ENSORLP00000014595	col6a1	7.1214	2.8322	0.33795	0.47114	None
H2MIU4_ORYLA	ENSORLP00000018577	eprs	6.7933	2.7641	0.021397	1.6696	None
H2M200_ORYLA	ENSORLP00000012436		6.7211	2.7487	0.077204	1.1124	None
H2L9C4_ORYLA	ENSORLP00000002464	paics	6.6959	2.7433	0.012097	1.9173	None
H2MIC2_ORYLA	ENSORLP00000018397	srpr	6.5195	2.7048	0.050839	1.2938	None
H2LPN8_ORYLA	ENSORLP00000008022	mogs	6.4947	2.6993	0.014596	1.8358	None
H2LGA7_ORYLA	ENSORLP00000005002	ppcs	6.3772	2.6729	0.1662	0.77936	None
H2LRZ2_ORYLA	ENSORLP00000008848	surf4	6.0298	2.5921	0.064788	1.1885	None
H2MIQ5_ORYLA	ENSORLP00000018538	ndufs8a	6.0292	2.592	0.011358	1.9447	None
H2L533_ORYLA	ENSORLP00000000891	hnrpl	6.0286	2.5918	0.011293	1.9472	None
H2ME44_ORYLA	ENSORLP00000016847	rab2a	6.0173	2.5891	0.033007	1.4814	None
H2L5P0_ORYLA	ENSORLP00000001122	sec24a	6.0163	2.5889	0.094656	1.0239	None
H2MWZ1_ORYLA	ENSORLP00000023419	lrrc59	5.7187	2.5157	0.022161	1.6544	None
H2MYP1_ORYLA	ENSORLP00000024137	rars (1 to many)	5.7092	2.5133	0.16886	0.77246	None
H2LAH5_ORYLA	ENSORLP00000002885	sgta	5.6694	2.5032	0.14761	0.83088	None
H2M095_ORYLA	ENSORLP00000011819	srsf4	5.6003	2.4855	0.13114	0.88226	None
H2MVQ3_ORYLA	ENSORLP00000022900	nupr1	5.4437	2.4446	0.01563	1.8061	None
Q8JJC5_ORYLA	ENSORLP00000020359	rbm8a	5.4014	2.4333	0.14921	0.82621	None
H2M7Q0_ORYLA	ENSORLP00000014508	creld2	5.3761	2.4266	0.069145	1.1602	None
H2LLA1_ORYLA	ENSORLP00000006811	mars	5.3614	2.4226	0.029781	1.5261	None
H2MJY8_ORYLA	ENSORLP00000018990	uap1	5.3614	2.4226	0.029781	1.5261	None
H2MIX3_ORYLA	ENSORLP00000018606	syncripl	5.2756	2.3993	0.037812	1.4224	None
H2LR71_ORYLA	ENSORLP00000008568	acadvl	5.2425	2.3902	0.0108	1.9666	None
H2MB44_ORYLA	ENSORLP00000015762	acsf2 (1 to many)	5.1557	2.3662	0.018881	1.724	None
H2MFZ1_ORYLA	ENSORLP00000017519	APOA4 (1 to many)	5.101	2.3508	0.010945	1.9608	None
H2LY62_ORYLA	ENSORLP00000011076	asns	5.0034	2.3229	0.31834	0.49711	None
H2V016_TAKRU	ENSTRUP00000042546	tmco1	5.0023	2.3226	0.12711	0.89582	None
H2M4P1_ORYLA	ENSORLP00000013410	tm7sf2	5.0017	2.3224	0.12698	0.89626	None
H2L2Y2_ORYLA	ENSORLP00000000186		4.8353	2.2736	0.023526	1.6285	None
H2LZ90_ORYLA	ENSORLP00000011462	farsb	4.8306	2.2722	0.017542	1.7559	None
H2L8S7_ORYLA	ENSORLP00000002258	snx12	4.7816	2.2575	0.051669	1.2868	None
H2MJQ4_ORYLA	ENSORLP00000018903	faua	4.6959	2.2314	0.10381	0.98376	None
H2L483_ORYLA	ENSORLP00000000568	si:ch73-240m12.1	4.683	2.2274	0.23881	0.62194	None
H2LP91_ORYLA	ENSORLP00000007871	selm	4.6824	2.2273	0.10397	0.98308	None
H2MMM9_ORYLA	ENSORLP00000019974		4.6818	2.2271	0.049421	1.3061	None
H2MSV6_ORYLA	ENSORLP00000021849	ncl1	4.5417	2.1832	0.086692	1.062	None
H2MQ83_ORYLA	ENSORLP00000020899	fam120c	4.5026	2.1708	0.11437	0.9417	None
A5JL84_ORYLA	ENSORLP00000007543	sult1st6	4.4977	2.1692	0.017525	1.7563	None
H2LZF5_ORYLA	ENSORLP00000011527	syncrip	4.453	2.1548	0.012376	1.9074	None
H2LEP1_ORYLA	ENSORLP00000004417	eif2s2	4.4008	2.1378	0.30818	0.5112	None
H2MS64_ORYLA	ENSORLP00000021600	scpep1	4.2207	2.0775	0.1751	0.75671	None
H2MA32_ORYLA	ENSORLP00000015379	pnpo	4.184	2.0649	0.019154	1.7177	None
H2MW38_ORYLA	ENSORLP00000023053	cmasb	4.1333	2.0473	0.022331	1.6511	None
H2LPS4_ORYLA	ENSORLP00000008059	pdcd4a	4.0545	2.0195	0.21113	0.67544	None
H2LRY4_ORYLA	ENSORLP00000008839	uso1 (1 to many)	4.0545	2.0195	0.21113	0.67544	None
H2M650_ORYLA	ENSORLP00000013940	golga4	4.0416	2.0149	0.062896	1.2014	None
H2L529_ORYLA	ENSORLP00000000887	nhp2	4.0287	2.0103	0.058867	1.2301	None
H2M985_ORYLA	ENSORLP00000015067	mia3	4.0275	2.0099	0.058655	1.2317	None
H2RMS2_TAKRU	ENSTRUP00000001435	rars	4.0222	2.008	0.08865	1.0523	None
H2M041_ORYLA	ENSORLP00000011764	syvn1	4.0152	2.0055	0.057914	1.2372	None
H2RZ56_TAKRU	ENSTRUP00000005427	DDX5 (1 to many)	3.9983	1.9994	0.12448	0.90489	None
H2N1V2_ORYLA	ENSORLP00000025416	gmppab	3.994	1.9979	0.16027	0.79514	None
H2LS54_ORYLA	ENSORLP00000008914	FUBP3 (1 to many)	3.9825	1.9937	0.054036	1.2673	None
H2LSG0_ORYLA	ENSORLP00000009022	ctnna1	3.981	1.9931	0.057095	1.2434	None
H2LZK8_ORYLA	ENSORLP00000011580	mat2aa	3.9588	1.9851	0.023978	1.6202	None
H2RZV2_TAKRU	ENSTRUP00000005673	mesdc2	3.7246	1.8971	0.070576	1.1513	None
H2LB80_ORYLA	ENSORLP00000003149	lrrc47	3.7206	1.8955	0.2912	0.53581	None
H2LY36_ORYLA	ENSORLP00000011048	rpl21	3.7191	1.895	0.023806	1.6233	None
H2LTC9_ORYLA	ENSORLP00000009347	gmpr2	3.6967	1.8863	0.031269	1.5049	None
H2LEZ3_ORYLA	ENSORLP00000004522	btf3l4	3.6936	1.885	0.13805	0.85998	None
H2M1H0_ORYLA	ENSORLP00000012253	bccip	3.6936	1.885	0.13805	0.85998	None
H2LQS6_ORYLA	ENSORLP00000008421	ak1	3.6678	1.8749	0.14026	0.85307	None
H2M0T4_ORYLA	ENSORLP00000012011	drg1	3.6678	1.8749	0.14026	0.85307	None
H2TXN3_TAKRU	ENSTRUP00000021802	calm3b	3.5969	1.8467	0.011787	1.9286	None
H2N2U1_ORYLA	ENSORLP00000025781	gne	3.5897	1.8439	0.021171	1.6742	None
H2MMA6_ORYLA	ENSORLP00000019846	ndufa9a	3.5044	1.8092	0.13455	0.87112	None
H2L745_ORYLA	ENSORLP00000001654	ARPC4 (1 to many)	3.4951	1.8053	0.010472	1.98	None
H2LGE3_ORYLA	ENSORLP00000005038	acp2	3.4439	1.784	0.019708	1.7054	None
H2LVG0_ORYLA	ENSORLP00000010091	cnpy1	3.4071	1.7686	0.020009	1.6988	None
H2LVW1_ORYLA	ENSORLP00000010246	psmd6	3.3614	1.7491	0.025649	1.5909	None
H2LX14_ORYLA	ENSORLP00000010662	npm3	3.3609	1.7488	0.025539	1.5928	None
H2LQT4_ORYLA	ENSORLP00000008429	ewsr1b	3.3485	1.7435	0.15179	0.81876	None
H2MJW4_ORYLA	ENSORLP00000018965	xpnpep1	3.3485	1.7435	0.15179	0.81876	None
H2MYN3_ORYLA	ENSORLP00000024127	rars (1 to many)	3.3485	1.7435	0.15179	0.81876	None
H2MZ91_ORYLA	ENSORLP00000024377	cars	3.3485	1.7435	0.15179	0.81876	None
H2M397_ORYLA	ENSORLP00000012899	uba5	3.3411	1.7403	0.10952	0.96051	None
H2M0N0_ORYLA	ENSORLP00000011955	lgmn	3.3363	1.7382	0.010055	1.9976	None
H2L8V0_ORYLA	ENSORLP00000002282	hnrnpd	3.3356	1.738	0.3739	0.42724	None
H2LAV5_ORYLA	ENSORLP00000003021	mylz3	3.3356	1.738	0.3739	0.42724	None
H2LTC8_ORYLA	ENSORLP00000009346	clint1a	3.3154	1.7292	0.081792	1.0873	None
H2M6W4_ORYLA	ENSORLP00000014213	uchl3	3.2841	1.7155	0.06076	1.2164	None
H2LTQ5_ORYLA	ENSORLP00000009475	slc51a	3.2734	1.7108	0.15221	0.81754	None
H2LL93_ORYLA	ENSORLP00000006803	hnrnpm	3.2334	1.693	0.015095	1.8212	None
H2MUN7_ORYLA	ENSORLP00000022503	ufl1	3.1968	1.6766	0.033456	1.4755	None
H2MRV1_ORYLA	ENSORLP00000021484	calr	3.1687	1.6639	0.026586	1.5753	None
H2ME04_ORYLA	ENSORLP00000016807	aars	3.1517	1.6561	0.017973	1.7454	None
H2N0V8_ORYLA	ENSORLP00000025035	uso1 (1 to many)	3.1367	1.6493	0.064849	1.1881	None
H2LDF6_ORYLA	ENSORLP00000003959	ssr1	3.1343	1.6482	0.0136	1.8665	None
H2LD77_ORYLA	ENSORLP00000003876	eftud2	3.1253	1.644	0.062947	1.201	None
H2LT25_ORYLA	ENSORLP00000009243	rpl26	3.0947	1.6298	0.032346	1.4902	None
H2MF76_ORYLA	ENSORLP00000017247	uggt1	3.0696	1.618	0.021831	1.6609	None
H2MWY9_ORYLA	ENSORLP00000023417	dkc1	3.0499	1.6088	0.012913	1.889	None
H2L9C9_ORYLA	ENSORLP00000002469	flna	3.0454	1.6066	0.47477	0.32351	None
H2MDD7_ORYLA	ENSORLP00000016577	sec23b	3.0418	1.6049	0.010199	1.9914	None
H2M6U2_ORYLA	ENSORLP00000014190	ndufs2	3.0411	1.6046	0.2627	0.58054	None
H2L4T4_ORYLA	ENSORLP00000000784	si:cabz01068815.1	3.0281	1.5984	0.11618	0.93486	None
I1SRL1_ORYME	ENSORLP00000012563	PRDX6 (1 to many)	3.0202	1.5946	0.060694	1.2169	None
H2M755_ORYLA	ENSORLP00000014306	g3bp1	3.0152	1.5922	0.25682	0.59036	None
H2MB64_ORYLA	ENSORLP00000015784	hspa14	3.0135	1.5914	0.25672	0.59053	None
H2LVT0_ORYLA	ENSORLP00000010215	cox6b1	3.0011	1.5855	0.11612	0.93511	None
H2L7S3_ORYLA	ENSORLP00000001890	eif5b	3.0005	1.5852	0.26041	0.58434	None
H2MXU6_ORYLA	ENSORLP00000023776	rps21	2.9821	1.5764	0.02049	1.6885	None
H2MJG2_ORYLA	ENSORLP00000018808	txnl1	2.9789	1.5748	0.2812	0.55098	None
H2M287_ORYLA	ENSORLP00000012527	rps27.1	2.9572	1.5642	0.012505	1.9029	None
H2L7H5_ORYLA	ENSORLP00000001787	eif3d	2.9305	1.5511	0.15767	0.80225	None
H2MB62_ORYLA	ENSORLP00000015781	IDH2 (1 to many)	2.9301	1.551	0.021751	1.6625	None
H2MES5_ORYLA	ENSORLP00000017088	ddx3a	2.9216	1.5468	0.027324	1.5634	None
H2LPM7_ORYLA	ENSORLP00000008011	nsdhl	2.9072	1.5396	0.11066	0.95602	None
H2LVA9_ORYLA	ENSORLP00000010039	hnrnpa1b	2.8789	1.5255	0.025842	1.5877	None
H2MV69_ORYLA	ENSORLP00000022695	rps7	2.8569	1.5145	0.014302	1.8446	None
H2M7C7_ORYLA	ENSORLP00000014382		2.8535	1.5128	0.036238	1.4408	None
H2LT42_ORYLA	ENSORLP00000009260	ak2	2.8297	1.5006	0.1532	0.81474	None
H2MCJ9_ORYLA	ENSORLP00000016285	hpdb	0.021787	-5.5204	0.027306	1.5637	None
H2MEE3_ORYLA	ENSORLP00000016949	fasn	0.061209	-4.0301	0.02353	1.6284	None
Q9IBG9_ORYLA	ENSORLP00000008718	si:dkey-8k3.2 (1 to many)	0.067366	-3.8918	0.019509	1.7098	None
H2L4C9_ORYLA	ENSORLP00000000620	acox3 (1 to many)	0.068787	-3.8617	0.011593	1.9358	None
H2MMZ0_ORYLA	ENSORLP00000020086	gnai1	0.086488	-3.5314	0.093388	1.0297	None
H2MUF3_ORYLA	ENSORLP00000022417	ckba	0.095045	-3.3952	0.16667	0.77813	None
C0SQJ0_ORYLA	ENSORLP00000006731	ddc	0.10157	-3.2994	0.035642	1.448	None
H2MPQ7_ORYLA	ENSORLP00000020720	zgc:158846	0.10568	-3.2422	0.3739	0.42724	None
H2MZ09_ORYLA	ENSORLP00000024282	slc25a11	0.10571	-3.2418	0.043997	1.3566	None
H2MDT5_ORYLA	ENSORLP00000016736	vwa8	0.10924	-3.1945	0.10362	0.98455	None
H2LSJ6_ORYLA	ENSORLP00000009060	cyp7b1	0.1094	-3.1923	0.02551	1.5933	None
H2MUY7_ORYLA	ENSORLP00000022609	zgc:172246	0.11448	-3.1268	0.13919	0.8564	None
H2UQQ0_TAKRU	ENSTRUP00000039273	gch1	0.11848	-3.0773	0.010865	1.964	None
H2LYP0_ORYLA	ENSORLP00000011259	fkbp4	0.13584	-2.88	0.3739	0.42724	None
H2MV89_ORYLA	ENSORLP00000022717	allc	0.13683	-2.8696	0.014769	1.8306	None
CP1A1_ORYLA	ENSORLP00000000037	GOT1 (1 to many)	0.1581	-2.6611	0.025012	1.6019	None
H2MT65_ORYLA	ENSORLP00000021960	c5	0.16227	-2.6235	0.02955	1.5294	None
H2LFL3_ORYLA	ENSORLP00000004752	fabp1b.1	0.16351	-2.6126	0.087699	1.057	None
H2MXD5_ORYLA	ENSORLP00000023596		0.17189	-2.5404	0.042704	1.3695	None
H2LAX9_ORYLA	ENSORLP00000003045	fga	0.17196	-2.5398	0.04272	1.3694	None
H2LG01_ORYLA	ENSORLP00000004893	CLEC19A (1 to many)	0.17253	-2.5351	0.010331	1.9858	None
H2L856_ORYLA	ENSORLP00000002026	arhgdia	0.17354	-2.5267	0.11498	0.93939	None
H2MEZ4_ORYLA	ENSORLP00000017160		0.18477	-2.4362	0.079927	1.0973	None
H2LSZ0_ORYLA	ENSORLP00000009206	hacl1	0.18496	-2.4347	0.013706	1.8631	None
H2L3F5_ORYLA	ENSORLP00000000273	mnep	0.18509	-2.4337	0.3739	0.42724	None
H2RQ01_TAKRU	ENSTRUP00000002215	krtt1c19e	0.18509	-2.4337	0.3739	0.42724	None
H2LEK8_ORYLA	ENSORLP00000004382	ugt5g2	0.19154	-2.3842	0.038022	1.42	None
H2LBM6_ORYLA	ENSORLP00000003302		0.19627	-2.3491	0.09375	1.028	None
H2M9E8_ORYLA	ENSORLP00000015131	sgsh	0.1966	-2.3466	0.042829	1.3683	None
H2MV50_ORYLA	ENSORLP00000022676	zgc:162396	0.19859	-2.3321	0.043308	1.3634	None
H2ML08_ORYLA	ENSORLP00000019379	lrp1aa	0.19893	-2.3297	0.31698	0.49897	None
H2L3Q5_ORYLA	ENSORLP00000000382		0.21568	-2.213	0.055962	1.2521	None
H2LB33_ORYLA	ENSORLP00000003101	fgb	0.22092	-2.1784	0.19062	0.71984	None
H2L867_ORYLA	ENSORLP00000002037	mccc2	0.22838	-2.1305	0.17682	0.75247	None
H2LT15_ORYLA	ENSORLP00000009232	oplah	0.22838	-2.1305	0.17682	0.75247	None
H2N0N0_ORYLA	ENSORLP00000024945	c3b.2	0.22875	-2.1282	0.11613	0.93505	None
H2MNY3_ORYLA	ENSORLP00000020441	si:ch211-180m24.3	0.22912	-2.1258	0.17382	0.75989	None
H2L5I1_ORYLA	ENSORLP00000001055	PCBD2	0.23358	-2.098	0.17249	0.76324	None
H2MD48_ORYLA	ENSORLP00000016487		0.2356	-2.0856	0.057458	1.2406	None
H2LXJ0_ORYLA	ENSORLP00000010851	glrx	0.23737	-2.0748	0.011398	1.9432	None
H2LTJ4_ORYLA	ENSORLP00000009413	decr2	0.24214	-2.0461	0.019847	1.7023	None
H2M342_ORYLA	ENSORLP00000012843	acad11 (1 to many)	0.24336	-2.0388	0.014576	1.8364	None
H2MQD1_ORYLA	ENSORLP00000020949	si:ch73-21k16.5	0.24339	-2.0387	0.016624	1.7793	None
A0A090D8A0_ORYLA	ENSORLP00000012639	gba	0.24529	-2.0275	0.17642	0.75346	None
H2L7H6_ORYLA	ENSORLP00000001788	aacs	0.2489	-2.0064	0.071701	1.1445	None
H2MX25_ORYLA	ENSORLP00000023465	acy3.2	0.25602	-1.9657	0.014802	1.8297	None
H2LIJ6_ORYLA	ENSORLP00000005823	tcirg1a	0.26074	-1.9393	0.16492	0.78273	None
H2MIT6_ORYLA	ENSORLP00000018569	si:dkey-246j23.5	0.27012	-1.8883	0.14143	0.84946	None
H2N1D4_ORYLA	ENSORLP00000025235	aldh5a1	0.27012	-1.8883	0.14143	0.84946	None
H2MBG9_ORYLA	ENSORLP00000015891	uap1l1	0.27021	-1.8878	0.081304	1.0899	None
H2LPW0_ORYLA	ENSORLP00000008096	shbg	0.27064	-1.8856	0.13909	0.85672	None
H2MXP3_ORYLA	ENSORLP00000023717		0.28528	-1.8096	0.014415	1.8412	None
H2M9L1_ORYLA	ENSORLP00000015202	pcyt2 (1 to many)	0.29198	-1.7761	0.16946	0.77092	None
H2M249_ORYLA	ENSORLP00000012488	A2ML1 (1 to many)	0.29245	-1.7737	0.10275	0.9882	None
H2LUR1_ORYLA	ENSORLP00000009839		0.29647	-1.754	0.3739	0.42724	None
H2LDE7_ORYLA	ENSORLP00000003950	hyi	0.29942	-1.7398	0.054077	1.267	None
H2M6L7_ORYLA	ENSORLP00000014114	cp	0.30142	-1.7301	0.22161	0.65442	None
H2MKS3_ORYLA	ENSORLP00000019294	zgc:56622	0.30463	-1.7148	0.21886	0.65983	None
H2MUR2_ORYLA	ENSORLP00000022528	rpia	0.30471	-1.7145	0.015383	1.8129	None
H2V385_TAKRU	ENSTRUP00000043666	dlat	0.30513	-1.7125	0.15188	0.81849	None
H2LBN8_ORYLA	ENSORLP00000003314	dcxr	0.31733	-1.656	0.036649	1.4359	None
H2LLD2_ORYLA	ENSORLP00000006843	agla	0.32202	-1.6348	0.013926	1.8562	None
H2MMQ7_ORYLA	ENSORLP00000020003	sort1a	0.3266	-1.6144	0.32127	0.49313	None
H2M6G8_ORYLA	ENSORLP00000014063	epdl1 (1 to many)	0.33053	-1.5972	0.11614	0.93503	None
H2LZG1_ORYLA	ENSORLP00000011533	synj2bp	0.3313	-1.5938	0.25824	0.58798	None
H2MDJ8_ORYLA	ENSORLP00000016643	pkma	0.3313	-1.5938	0.25824	0.58798	None
H2MEX1_ORYLA	ENSORLP00000017135		0.3313	-1.5938	0.25824	0.58798	None
H2MR65_ORYLA	ENSORLP00000021244	pgm3	0.33259	-1.5882	0.42827	0.36828	None
H2U2G4_TAKRU	ENSTRUP00000031125	nomo	0.33552	-1.5755	0.42897	0.36757	None
H2M6G4_ORYLA	ENSORLP00000014058	spra	0.35128	-1.5093	0.014361	1.8428	None
H2M496_ORYLA	ENSORLP00000013258	chia.1 (1 to many)	0.35183	-1.507	0.064903	1.1877	None
H2M553_ORYLA	ENSORLP00000013575	ctsc	0.35269	-1.5035	0.040462	1.393	None
H2MAW0_ORYLA	ENSORLP00000015671	snrpd1	2.8115	1.4913	0.17473	0.75764	None
H2MXK4_ORYLA	ENSORLP00000023671	nap1l4a	2.8115	1.4913	0.17473	0.75764	None
H2L7M2_ORYLA	ENSORLP00000001838	psma4	2.8115	1.4913	0.068582	1.1638	None
H2MZE9_ORYLA	ENSORLP00000024445	eif4h	2.7962	1.4834	0.16789	0.77498	None
H2MP38_ORYLA	ENSORLP00000020496	sept7b	2.7874	1.4789	0.16811	0.7744	None
H2M7K7_ORYLA	ENSORLP00000014464	u2af2b	2.7763	1.4732	0.028893	1.5392	None
H2MQS5_ORYLA	ENSORLP00000021099	uqcrc1	2.7746	1.4723	0.011133	1.9534	None
H2LEM7_ORYLA	ENSORLP00000004402	snu13a	2.7693	1.4695	0.017314	1.7616	None
H2N0L9_ORYLA	ENSORLP00000024933	rtcb	2.7567	1.463	0.15366	0.81345	None
H2M8W7_ORYLA	ENSORLP00000014941	snx5	2.7476	1.4582	0.23486	0.62919	None
H2M732_ORYLA	ENSORLP00000014283	myl12.1	2.7408	1.4546	0.065064	1.1867	None
H2MBN9_ORYLA	ENSORLP00000015964	setb	2.7255	1.4465	0.01347	1.8706	None
H2LG76_ORYLA	ENSORLP00000004969	ndufv2	2.719	1.4431	0.06161	1.2103	None
H2MW98_ORYLA	ENSORLP00000023119	pmm2	2.7183	1.4427	0.060341	1.2194	None
H2M7Q7_ORYLA	ENSORLP00000014515	col6a2 (1 to many)	2.7072	1.4368	0.3739	0.42724	None
H2MGB3_ORYLA	ENSORLP00000017646	copb2	2.7019	1.434	0.039628	1.402	None
H2LL36_ORYLA	ENSORLP00000006746	dctn2	2.6942	1.4299	0.070943	1.1491	None
H2MSW0_ORYLA	ENSORLP00000021853	cand1	2.6942	1.4299	0.070943	1.1491	None
H2LK88_ORYLA	ENSORLP00000006439	rpl28	2.6827	1.4237	0.01856	1.7314	None
H2M8V0_ORYLA	ENSORLP00000014923	mri1	2.6684	1.416	0.3739	0.42724	None
H2MY42_ORYLA	ENSORLP00000023900	pfdn4	2.6684	1.416	0.3739	0.42724	None
H2V7Q0_TAKRU	ENSTRUP00000045239	sec24c	2.6684	1.416	0.3739	0.42724	None
H2M2Z6_ORYLA	ENSORLP00000012795	clic5b	2.6654	1.4144	0.046933	1.3285	None
H2M789_ORYLA	ENSORLP00000014342	cnbpa	2.6584	1.4105	0.029294	1.5332	None
H2L380_ORYLA	ENSORLP00000000194	HIST2H4A (1 to many)	2.655	1.4087	0.11588	0.93599	None
H2LL13_ORYLA	ENSORLP00000006722	RPS20	2.6448	1.4032	0.031035	1.5081	None
H2N1T5_ORYLA	ENSORLP00000025398	dars	2.6169	1.3879	0.054122	1.2666	None
H2LX46_ORYLA	ENSORLP00000010698	VCL (1 to many)	2.615	1.3868	0.091833	1.037	None
H2LXZ1_ORYLA	ENSORLP00000011003	urad	2.5906	1.3733	0.038256	1.4173	None
H2MST3_ORYLA	ENSORLP00000021826	cope	2.5781	1.3663	0.067972	1.1677	None
H2L5V7_ORYLA	ENSORLP00000001194	eif3k	2.5703	1.362	0.069384	1.1587	None
H2LJB2_ORYLA	ENSORLP00000006099	scgn	2.5666	1.3598	0.062552	1.2038	None
H2RQE4_TAKRU	ENSTRUP00000002359	etf1b	2.5623	1.3574	0.27541	0.56002	None
H2LAX7_ORYLA	ENSORLP00000003043	ACTR2 (1 to many)	2.5613	1.3569	0.21098	0.67576	None
H2MAA8_ORYLA	ENSORLP00000015459	si:dkey-93h22.6	2.5217	1.3344	0.44445	0.35218	None
H2LFS4_ORYLA	ENSORLP00000004814	zgc:56576	2.5157	1.331	0.056012	1.2517	None
H2LJG5_ORYLA	ENSORLP00000006153	rpl34	2.5118	1.3287	0.062212	1.2061	None
H2N2J9_ORYLA	ENSORLP00000025687	derl1	2.5056	1.3252	0.010721	1.9698	None
H2LBJ1_ORYLA	ENSORLP00000003264	aco2	2.5025	1.3234	0.055618	1.2548	None
H2LEC6_ORYLA	ENSORLP00000004295	EML4	2.492	1.3173	0.21734	0.66286	None
H2LY09_ORYLA	ENSORLP00000011021	erp44	2.448	1.2916	0.10053	0.9977	None
H2M788_ORYLA	ENSORLP00000014341	aspdh	2.4381	1.2857	0.056672	1.2466	None
H2MCR0_ORYLA	ENSORLP00000016347	si:dkey-12e7.4	2.4367	1.2849	0.062892	1.2014	None
H2LL89_ORYLA	ENSORLP00000006799	prkcsh	2.4273	1.2793	0.062091	1.207	None
H2MZL4_ORYLA	ENSORLP00000024522	ppp2cb	2.4189	1.2743	0.058353	1.2339	None
H2LP64_ORYLA	ENSORLP00000007844	psme1	2.4065	1.267	0.12892	0.8897	None
H2MDJ1_ORYLA	ENSORLP00000016636	snrpd2	2.3988	1.2623	0.12309	0.90976	None
H2MA78_ORYLA	ENSORLP00000015427	cdk5rap3	2.3794	1.2506	0.031799	1.4976	None
H2LKZ0_ORYLA	ENSORLP00000006698	srsf1b	2.3681	1.2437	0.097895	1.0092	None
H2M4Y9_ORYLA	ENSORLP00000013511	atp2a2b	2.3658	1.2424	0.054048	1.2672	None
H2M4U7_ORYLA	ENSORLP00000013468	gtpbp1	2.3609	1.2393	0.20804	0.68186	None
H2TNE9_TAKRU	ENSTRUP00000026205	ufc1	2.3609	1.2393	0.20804	0.68186	None
H2MTM7_ORYLA	ENSORLP00000022131	man1a1	2.3603	1.239	0.25988	0.58524	None
H2LXT1_ORYLA	ENSORLP00000010943	alg2	2.3603	1.239	0.20823	0.68145	None
H2L5F4_ORYLA	ENSORLP00000001025	purbb	2.3491	1.2321	0.14903	0.82673	None
H2LFX0_ORYLA	ENSORLP00000004862	napgb	2.3479	1.2314	0.20055	0.69777	None
H2MM34_ORYLA	ENSORLP00000019772	atp6v1e1b	2.3479	1.2314	0.20055	0.69777	None
H2M9R3_ORYLA	ENSORLP00000015255	H2AFZ	2.3395	1.2262	0.04663	1.3313	None
H2L704_ORYLA	ENSORLP00000001612	nucb2b	2.3344	1.2231	0.20524	0.68775	None
H2L8V7_ORYLA	ENSORLP00000002289	tmed5	2.3344	1.2231	0.20524	0.68775	None
H2MMR5_ORYLA	ENSORLP00000020011	mgat1a	2.3344	1.2231	0.20524	0.68775	None
H2N110_ORYLA	ENSORLP00000025094	srp9	2.3344	1.2231	0.20524	0.68775	None
H2N1T7_ORYLA	ENSORLP00000025400	ddi2	2.3344	1.2231	0.20524	0.68775	None
H2MKV0_ORYLA	ENSORLP00000019321	cirbpb	2.3286	1.2194	0.061372	1.212	None
H2LLX3_ORYLA	ENSORLP00000007040	eif3g	2.2817	1.1901	0.056132	1.2508	None
H2LLQ5_ORYLA	ENSORLP00000006970	shmt2	2.2742	1.1854	0.066184	1.1792	None
H2LQ98_ORYLA	ENSORLP00000008237	txndc5	2.2691	1.1821	0.20189	0.69488	None
H2LI64_ORYLA	ENSORLP00000005684	hsd11b1la (1 to many)	2.2684	1.1817	0.058619	1.232	None
H2MWD0_ORYLA	ENSORLP00000023162	bcap31	2.2671	1.1809	0.022654	1.6449	None
H2LVR5_ORYLA	ENSORLP00000010200	rpl15	2.2579	1.175	0.037459	1.4264	None
H2LKE6_ORYLA	ENSORLP00000006497	pex14	2.2565	1.1741	0.34106	0.46717	None
H2MH00_ORYLA	ENSORLP00000017896	mtr	2.2543	1.1727	0.19073	0.71959	None
O93446_ORYLA	ENSORLP00000015497	anxa1	2.243	1.1654	0.20393	0.69052	None
H2M8F1_ORYLA	ENSORLP00000014767		2.2389	1.1628	0.28498	0.54519	None
H2LPT7_ORYLA	ENSORLP00000008073	srprb	2.2347	1.1601	0.34964	0.45638	None
H2LB58_ORYLA	ENSORLP00000003127	rpl6 (1 to many)	2.2298	1.1569	0.010255	1.989	None
H2LKH3_ORYLA	ENSORLP00000006524	rpl31	2.2263	1.1547	0.016345	1.7866	None
H2MRY6_ORYLA	ENSORLP00000021520	rpl22	2.2151	1.1474	0.012193	1.9139	None
H2L6B7_ORYLA	ENSORLP00000001363	pebp1	2.2075	1.1424	0.028097	1.5513	None
H2MWJ6_ORYLA	ENSORLP00000023245	canx	2.2065	1.1418	0.037341	1.4278	None
H2M0U0_ORYLA	ENSORLP00000012017	pvalb1	2.2057	1.1412	0.29535	0.52966	None
H2LID3_ORYLA	ENSORLP00000005755	si:dkey-159f12.2	2.2036	1.1399	0.1109	0.95508	None
H2MRU9_ORYLA	ENSORLP00000021482	ACTBL2 (1 to many)	2.1911	1.1317	0.034534	1.4618	None
H2MN99_ORYLA	ENSORLP00000020200	tbxas1	2.1892	1.1304	0.10505	0.9786	None
H2MEZ6_ORYLA	ENSORLP00000017162	pm20d1.2	2.152	1.1057	0.14819	0.82917	None
H2MP85_ORYLA	ENSORLP00000020543	farsa	2.1515	1.1053	0.077416	1.1112	None
H2MF90_ORYLA	ENSORLP00000017262	RPL5 (1 to many)	2.1241	1.0868	0.021665	1.6643	None
H2LC47_ORYLA	ENSORLP00000003481	ehd1b	2.0809	1.0572	0.072538	1.1394	None
H2LZJ7_ORYLA	ENSORLP00000011569	pls3 (1 to many)	2.0791	1.0559	0.030307	1.5185	None
H2L9A5_ORYLA	ENSORLP00000002445		2.0598	1.0425	0.039029	1.4086	None
H2LEN7_ORYLA	ENSORLP00000004413	fubp1	2.0416	1.0297	0.21867	0.66021	None
H2L7N3_ORYLA	ENSORLP00000001850	denr	2.027	1.0193	0.3739	0.42724	None
H2LA84_ORYLA	ENSORLP00000002790	ccdc47	2.027	1.0193	0.3739	0.42724	None
H2M4C1_ORYLA	ENSORLP00000013285	adssl	2.027	1.0193	0.3739	0.42724	None
H2MX53_ORYLA	ENSORLP00000023494	acsl1a (1 to many)	2.027	1.0193	0.3739	0.42724	None
H2MVR3_ORYLA	ENSORLP00000022912	atad3b	2.0261	1.0187	0.4748	0.32349	None
H2MWC9_ORYLA	ENSORLP00000023161	stt3a (1 to many)	2.0252	1.0181	0.018474	1.7334	None
H2M7Q1_ORYLA	ENSORLP00000014509	slc2a2	2.0164	1.0117	0.15279	0.81591	None
H2M800_ORYLA	ENSORLP00000014611	pdcd6ip	2.0102	1.0073	0.30511	0.51554	None
H2LG61_ORYLA	ENSORLP00000004954	rpl7a	2.0091	1.0065	0.011508	1.939	None
H2M4Z7_ORYLA	ENSORLP00000013519	CUTA	2.0067	1.0048	0.14395	0.84178	None
H2LJS4_ORYLA	ENSORLP00000006266	tmed7	2.0063	1.0045	0.14356	0.84295	None
H2LEW0_ORYLA	ENSORLP00000004487	VAPB (1 to many)	2.0011	1.0008	0.3739	0.42724	None
H2LGW1_ORYLA	ENSORLP00000005214	emc1	2.0011	1.0008	0.3739	0.42724	None
H2M4D8_ORYLA	ENSORLP00000013303	ebna1bp2	2.0011	1.0008	0.3739	0.42724	None
H2MBV7_ORYLA	ENSORLP00000016034	ndufab1a	2.0011	1.0008	0.3739	0.42724	None
H2L824_ORYLA	ENSORLP00000001993	cct3	2.0001	1.0001	0.15177	0.81882	None
H2MH64_ORYLA	ENSORLP00000017962	akr1a1b	1.9989	0.99923	0.1002	0.99915	None
H2LTE2_ORYLA	ENSORLP00000009360	lypla2	1.9987	0.99906	0.22157	0.65448	None
H2MIF0_ORYLA	ENSORLP00000018429	nme2a	1.9972	0.99796	0.019138	1.7181	None
H2MEZ3_ORYLA	ENSORLP00000017159	c2h1orf27	1.997	0.99785	0.47751	0.32102	None
H2MG89_ORYLA	ENSORLP00000017620	st13	1.997	0.99785	0.47751	0.32102	None
H2MG63_ORYLA	ENSORLP00000017594	nudc	1.9961	0.99719	0.14689	0.83301	None
H2MV17_ORYLA	ENSORLP00000022641	sel1l	1.9961	0.99719	0.14689	0.83301	None
H2M0G8_ORYLA	ENSORLP00000011892	cox4i1	1.996	0.99714	0.11792	0.92842	None
I1SRN4_ORYME	ENSORLP00000021735	zgc:110286	1.994	0.99568	0.26241	0.58102	None
H2LNT4_ORYLA	ENSORLP00000007713	kpnb3	1.9927	0.99472	0.10328	0.98598	None
H2LDZ9_ORYLA	ENSORLP00000004165	dbt	1.9926	0.99463	0.13689	0.86362	None
H2LWP5_ORYLA	ENSORLP00000010537	wdr1	1.9904	0.99304	0.14023	0.85315	None
H2MGZ5_ORYLA	ENSORLP00000017891	plbd1	1.9896	0.99249	0.020945	1.6789	None
H2L4A1_ORYLA	ENSORLP00000000587	tmed2	1.9807	0.98599	0.046845	1.3293	None
EF1A_ORYLA	ENSORLP00000000101	psmd13	1.9781	0.98409	0.029631	1.5283	None
H2LGI3_ORYLA	ENSORLP00000005079	ugt5d1	1.9483	0.96224	0.011889	1.9249	None
H2MZN0_ORYLA	ENSORLP00000024538	rpl35a	1.9295	0.94824	0.037609	1.4247	None
H2LQE3_ORYLA	ENSORLP00000008283	rpl10a	1.917	0.93888	0.084438	1.0735	None
H2MG34_ORYLA	ENSORLP00000017563	pgrmc1	1.9159	0.93803	0.1278	0.89347	None
Q6R5I9_ORYLA	ENSORLP00000006532	adh5	1.9071	0.93138	0.1907	0.71965	None
A0FDJ6_ORYLA	ENSORLP00000013387	rpl8	1.8886	0.91731	0.013555	1.8679	None
H2LYD7_ORYLA	ENSORLP00000011152	ppifb	1.8594	0.89484	0.10619	0.97393	None
H2LCD8_ORYLA	ENSORLP00000003574	copa	1.8586	0.89425	0.059708	1.224	None
H2M559_ORYLA	ENSORLP00000013581	fabp11a	1.858	0.89377	0.1506	0.82216	None
H2L694_ORYLA	ENSORLP00000001339	xdh	1.8563	0.89243	0.016361	1.7862	None
H2M541_ORYLA	ENSORLP00000013563	hsd17b7 (1 to many)	1.8488	0.88658	0.27211	0.56526	None
H2L914_ORYLA	ENSORLP00000002348	rtn4a	1.8429	0.88195	0.094268	1.0256	None
H2LH70_ORYLA	ENSORLP00000005325	diabloa (1 to many)	1.8405	0.88011	0.08368	1.0774	None
H2MQ78_ORYLA	ENSORLP00000020894	eci1	1.836	0.87657	0.068815	1.1623	None
H2LU72_ORYLA	ENSORLP00000009646	cct5	1.8331	0.87432	0.063527	1.197	None
H2MW44_ORYLA	ENSORLP00000023060	stoml2	1.8193	0.86339	0.13678	0.86398	None
H2LJU9_ORYLA	ENSORLP00000006292	idi1	1.8189	0.86309	0.035086	1.4549	None
H2N265_ORYLA	ENSORLP00000025538	magt1	1.8158	0.86062	0.13998	0.85393	None
H2MDA2_ORYLA	ENSORLP00000016542	tcp1	1.8122	0.85775	0.041138	1.3858	None
H2LYB2_ORYLA	ENSORLP00000011127	anxa11	1.8097	0.85579	0.061972	1.2078	None
H2M9F9_ORYLA	ENSORLP00000015142	ftr82	1.8088	0.85506	0.16091	0.79343	None
H2LJA0_ORYLA	ENSORLP00000006087	37500	1.8065	0.8532	0.3141	0.50293	None
H2MHZ2_ORYLA	ENSORLP00000018263	copg2	1.8032	0.8506	0.09556	1.0197	None
H2L7U1_ORYLA	ENSORLP00000001908	rpl27	1.7896	0.83966	0.061788	1.2091	None
H2L6X0_ORYLA	ENSORLP00000001577	psmb4	1.7855	0.83631	0.42351	0.37314	None
H2L9G2_ORYLA	ENSORLP00000002503	ppp1caa	1.7768	0.82931	0.32151	0.4928	None
H2MM81_ORYLA	ENSORLP00000019820	psmc1a	1.7748	0.82765	0.37769	0.42286	None
H2LN28_ORYLA	ENSORLP00000007452	gstm.1	1.7654	0.82	0.28903	0.53906	None
H2MPN8_ORYLA	ENSORLP00000020701	igf2bp2a	1.7572	0.81325	0.35366	0.45141	None
H2MSM3_ORYLA	ENSORLP00000021763	CCT2	1.7486	0.80623	0.028027	1.5524	None
H2M8M0_ORYLA	ENSORLP00000014839	eif2s1a	1.7444	0.80276	0.017981	1.7452	None
H2MPE6_ORYLA	ENSORLP00000020605	si:ch73-343l4.5	1.7379	0.79735	0.35448	0.45041	None
H2N0W2_ORYLA	ENSORLP00000025040	pa2g4a	1.7335	0.79372	0.065368	1.1846	None
H2TF38_TAKRU	ENSTRUP00000023281	psmc6	1.7331	0.79334	0.15534	0.80873	None
H2U2R8_TAKRU	ENSTRUP00000031229	rps29	1.7316	0.79212	0.054425	1.2642	None
H2LL39_ORYLA	ENSORLP00000006749	cct8	1.7167	0.77966	0.13726	0.86246	None
H2M7B5_ORYLA	ENSORLP00000014370	zgc:171772	1.7094	0.77347	0.31367	0.50353	None
H2M6K5_ORYLA	ENSORLP00000014101	sccpdha	1.7062	0.77076	0.17825	0.74896	None
H2MVT9_ORYLA	ENSORLP00000022942	ndufs3	1.7011	0.7665	0.19892	0.70133	None
H2MC81_ORYLA	ENSORLP00000016160	hmgcs1	1.7008	0.76625	0.015453	1.811	None
H2N0Z7_ORYLA	ENSORLP00000025080		1.696	0.76212	0.41847	0.37834	None
H2M1R3_ORYLA	ENSORLP00000012347	pdia5	1.6957	0.7619	0.36088	0.44263	None
H2MD31_ORYLA	ENSORLP00000016470	HABP2	1.6876	0.75499	0.2389	0.62178	None
H2LB69_ORYLA	ENSORLP00000003138	aldh3a2b	1.6846	0.7524	0.051618	1.2872	None
H2LFR8_ORYLA	ENSORLP00000004807	mif	1.682	0.75016	0.058084	1.2359	None
H2M3P7_ORYLA	ENSORLP00000013054	psmd7	1.6757	0.74475	0.32682	0.48569	None
H2MNP0_ORYLA	ENSORLP00000020346	rpsa	1.6741	0.7434	0.085201	1.0696	None
H2LHH1_ORYLA	ENSORLP00000005433	sdr16c5b	1.6704	0.74016	0.072594	1.1391	None
H2LNC6_ORYLA	ENSORLP00000007553	hebp3	1.6692	0.73918	0.32578	0.48707	None
H2MGG0_ORYLA	ENSORLP00000017696	arf2b	1.6595	0.73074	0.024888	1.604	None
H2LKF2_ORYLA	ENSORLP00000006503	hnrnpk	1.6555	0.72726	0.29367	0.53214	None
H2LCJ3_ORYLA	ENSORLP00000003631	eif5a	1.6531	0.72518	0.019085	1.7193	None
H2LGM3_ORYLA	ENSORLP00000005121	ufm1	1.6517	0.72398	0.27306	0.56374	None
H2LT77_ORYLA	ENSORLP00000009295	ndufb4	1.6354	0.70965	0.27648	0.55833	None
H2LEC1_ORYLA	ENSORLP00000004290	ran	1.6334	0.7079	0.028414	1.5465	None
H2LCD9_ORYLA	ENSORLP00000003575	cct6a	1.6293	0.70429	0.12277	0.91089	None
B6F103_ORYLA	ENSORLP00000000023		1.6206	0.69655	0.064986	1.1872	None
H2MPD4_ORYLA	ENSORLP00000020593	DMBT1	1.6167	0.69302	0.32451	0.48877	None
H2MZR4_ORYLA	ENSORLP00000024580		1.6131	0.68979	0.34268	0.46512	None
H2LI96_ORYLA	ENSORLP00000005718	cmpk	1.6124	0.68917	0.1144	0.94157	None
H2MTG5_ORYLA	ENSORLP00000022064	usp14	1.6072	0.68453	0.13208	0.87916	None
H2LBW7_ORYLA	ENSORLP00000003396	zgc:171967	1.6069	0.68427	0.034601	1.4609	None
H2LBS6_ORYLA	ENSORLP00000003355	pabpc1a	1.6053	0.68288	0.045793	1.3392	None
H2MV99_ORYLA	ENSORLP00000022728	zgc:110783	1.5978	0.67609	0.33845	0.47051	None
H2MM16_ORYLA	ENSORLP00000019753	ppm1aa	1.5957	0.67416	0.35695	0.44739	None
H2LZW8_ORYLA	ENSORLP00000011691	urah	1.588	0.66725	0.28554	0.54434	None
H2MYW6_ORYLA	ENSORLP00000024229	fah	1.5877	0.66694	0.015565	1.8079	None
H2MG98_ORYLA	ENSORLP00000017631	slc22a16	1.5849	0.66439	0.5036	0.29792	None
H2LK44_ORYLA	ENSORLP00000006394	kynu	1.5715	0.65217	0.56926	0.24469	None
H2LZY7_ORYLA	ENSORLP00000011710	erlin1	1.5714	0.65204	0.15982	0.79637	None
H2MV75_ORYLA	ENSORLP00000022701	acmsd	1.5655	0.6466	0.3198	0.49512	None
H2L306_ORYLA	ENSORLP00000024501	si:ch211-113a14.13	1.5568	0.63857	0.48561	0.31371	None
H2RU70_TAKRU	ENSTRUP00000003687	psmb6	1.5554	0.63725	0.37124	0.43035	None
H2M199_ORYLA	ENSORLP00000012181	cap1	1.5455	0.62812	0.062811	1.202	None
H2MW26_ORYLA	ENSORLP00000023041	zgc:85777	1.5402	0.62315	0.3363	0.47327	None
H2LA56_ORYLA	ENSORLP00000002760	acy1	1.5387	0.62172	0.3285	0.48346	None
H2MWR1_ORYLA	ENSORLP00000023317	cyb5r3 (1 to many)	1.5374	0.62053	0.18742	0.72718	None
C3V6N0_ORYLA	ENSORLP00000019400	tpt1	1.5346	0.61783	0.34808	0.45832	None
H2MBP9_ORYLA	ENSORLP00000015974	usp5	1.5294	0.61293	0.3323	0.47847	None
H2M702_ORYLA	ENSORLP00000014252	zgc:162944	1.5206	0.60461	0.41675	0.38012	None
H2LQ71_ORYLA	ENSORLP00000008209	chid1	1.52	0.60407	0.28865	0.53963	None
H2MVH1_ORYLA	ENSORLP00000022802	rbks	1.5185	0.60263	0.33192	0.47897	None
H2MHA8_ORYLA	ENSORLP00000018012	tbl2	1.5166	0.60087	0.27529	0.56021	None
H2LCJ6_ORYLA	ENSORLP00000003634	eif6	1.5143	0.59864	0.35514	0.4496	None
H2LL49_ORYLA	ENSORLP00000006759	pgm2	1.509	0.5936	0.56204	0.25023	None
H2MKZ0_ORYLA	ENSORLP00000019361	cs	1.5077	0.59236	0.031766	1.498	None
H2L6T3_ORYLA	ENSORLP00000001540	zgc:113516	1.506	0.59068	0.54248	0.26562	None
H2M7R9_ORYLA	ENSORLP00000014527	rpn2	1.5035	0.58835	0.034831	1.458	None
H2LMQ0_ORYLA	ENSORLP00000007323	cct7	1.499	0.58398	0.020034	1.6982	None
H2MW84_ORYLA	ENSORLP00000023103	pmpcb	1.4986	0.58366	0.52226	0.28211	None
H2MX68_ORYLA	ENSORLP00000023513	HADHB	1.4976	0.58263	0.16621	0.77935	None
H2L8U3_ORYLA	ENSORLP00000002275	ppil1	1.4898	0.57507	0.56787	0.24575	None
H2LPT2_ORYLA	ENSORLP00000008067	zgc:174904	1.4891	0.57443	0.55438	0.25619	None
H2M5K2_ORYLA	ENSORLP00000013731	rpl18	1.486	0.57147	0.10404	0.98278	None
H2L9R1_ORYLA	ENSORLP00000002606	atl3	1.4807	0.56626	0.48357	0.31554	None
H2LSV4_ORYLA	ENSORLP00000009170	pfn2l	1.4786	0.56427	0.10719	0.96985	None
H2LKB7_ORYLA	ENSORLP00000006468	srm	1.4753	0.56103	0.51925	0.28463	None
H2MT83_ORYLA	ENSORLP00000021981	FUBP3 (1 to many)	1.4742	0.55995	0.43838	0.35815	None
H2LFQ0_ORYLA	ENSORLP00000004789	SHMT2 (1 to many)	1.4736	0.55934	0.048147	1.3174	None
H2MH11_ORYLA	ENSORLP00000017908	cyp4t8	1.4719	0.55771	0.3738	0.42736	None
H2MG94_ORYLA	ENSORLP00000017625	sucla2	1.4697	0.55548	0.27312	0.56364	None
H2MNK6_ORYLA	ENSORLP00000020312	myh9b	1.4656	0.5515	0.073852	1.1316	None
H2L5Y8_ORYLA	ENSORLP00000001227	hnrnpul1	1.4611	0.5471	0.35035	0.4555	None
H2L974_ORYLA	ENSORLP00000002413	gpd1c	1.4605	0.54647	0.17075	0.76763	None
H2MYQ5_ORYLA	ENSORLP00000024153	RPL22 (1 to many)	1.4568	0.5428	0.14075	0.85155	None
H2MIZ9_ORYLA	ENSORLP00000018632	tecrb	1.4548	0.54084	0.35714	0.44716	None
H2MNR1_ORYLA	ENSORLP00000020367	rps16	1.4489	0.53492	0.088775	1.0517	None
H2MLX9_ORYLA	ENSORLP00000019715	apoa1a	1.447	0.53309	0.016605	1.7798	None
H2MZN9_ORYLA	ENSORLP00000024548	abat	1.4409	0.52701	0.091214	1.0399	None
H2LS06_ORYLA	ENSORLP00000008864	ncl	1.4397	0.52578	0.037122	1.4304	None
H2M4J3_ORYLA	ENSORLP00000013361	eif4a1a	1.4382	0.52424	0.089697	1.0472	None
H2L7U3_ORYLA	ENSORLP00000001910	rps26	1.4334	0.51945	0.045336	1.3436	None
H2M284_ORYLA	ENSORLP00000012523	slc25a3b	1.4331	0.51915	0.037138	1.4302	None
H2LFQ4_ORYLA	ENSORLP00000004793	sap18	1.4311	0.51707	0.41599	0.38091	None
H2S3L4_TAKRU	ENSTRUP00000006986	nsfb	1.4268	0.51275	0.42339	0.37326	None
H2M952_ORYLA	ENSORLP00000015030	nudt9	1.4256	0.51153	0.56516	0.24783	None
H2L401_ORYLA	ENSORLP00000000481	zgc:136461	1.425	0.51095	0.67577	0.1702	None
H2M5M8_ORYLA	ENSORLP00000013760	ddt	1.4245	0.51045	0.093816	1.0277	None
H2LVW8_ORYLA	ENSORLP00000010254	cyp4v8	1.421	0.50694	0.33181	0.47911	None
H2M528_ORYLA	ENSORLP00000013550	psmb1	1.4164	0.50224	0.27748	0.55676	None
H2LZD0_ORYLA	ENSORLP00000011502	echs1	1.4061	0.4917	0.15936	0.79763	None
H2LYV4_ORYLA	ENSORLP00000011325	rab6a	1.4037	0.48922	0.45941	0.3378	None
H2M8L1_ORYLA	ENSORLP00000014829	txnrd1	1.4031	0.48863	0.23479	0.62933	None
H2LVD6_ORYLA	ENSORLP00000010067	copz1	1.4025	0.48799	0.64983	0.1872	None
H2MBY2_ORYLA	ENSORLP00000016059	spna2	1.402	0.48751	0.13836	0.859	None
H2MRZ9_ORYLA	ENSORLP00000021533	ssb	1.3987	0.4841	0.42485	0.37176	None
H2LTS9_ORYLA	ENSORLP00000009499	rpl11	1.3976	0.48299	0.1768	0.75252	None
H2N069_ORYLA	ENSORLP00000024757	kpnb1	1.3913	0.47642	0.65588	0.18318	None
H2L8F1_ORYLA	ENSORLP00000002123	ppib	1.3893	0.47431	0.11069	0.95589	None
H2MYR6_ORYLA	ENSORLP00000024167	mtp	1.384	0.4688	0.036108	1.4424	None
H2LT16_ORYLA	ENSORLP00000009233	sptbn2	1.3836	0.46838	0.016186	1.7909	None
H2LC09_ORYLA	ENSORLP00000003440	psmb6	1.3767	0.46117	0.48033	0.31846	None
H2MWA1_ORYLA	ENSORLP00000023123	cops3	1.3749	0.45928	0.6772	0.16929	None
H2MEU2_ORYLA	ENSORLP00000017105		1.3723	0.45658	0.38418	0.41547	None
H2MF35_ORYLA	ENSORLP00000017205	si:ch211-194i10.5	1.365	0.44892	0.42186	0.37483	None
H2MTI3_ORYLA	ENSORLP00000022083	adh5	1.3629	0.44667	0.03554	1.4493	None
H2L4K3_ORYLA	ENSORLP00000000696	rpl12	1.3616	0.4453	0.13287	0.87657	None
H2L352_ORYLA	ENSORLP00000000211	HIST1H4D (1 to many)	1.3518	0.43484	0.021959	1.6584	None
H2MDS1_ORYLA	ENSORLP00000016722	a1cf	1.3517	0.43477	0.058338	1.234	None
H2LB83_ORYLA	ENSORLP00000003152	ttc36	1.3496	0.43257	0.49618	0.30436	None
H2MQA7_ORYLA	ENSORLP00000020924	si:dkey-51e6.1	1.3488	0.43163	0.50256	0.29881	None
H2M9Z1_ORYLA	ENSORLP00000015337	uchl5	1.3388	0.42094	0.626	0.20343	None
H2MRT5_ORYLA	ENSORLP00000021468	snrnp70	1.3368	0.41883	0.60452	0.21859	None
H2M2Y0_ORYLA	ENSORLP00000012778	tpmt.1	1.3345	0.4163	0.54609	0.26273	None
H2MUF2_ORYLA	ENSORLP00000022416		1.3332	0.41494	0.56012	0.25172	None
H2N062_ORYLA	ENSORLP00000024750	rcc1	1.3326	0.41421	0.51744	0.28614	None
H2MIX8_ORYLA	ENSORLP00000018611	ndufb7	1.3314	0.41293	0.37839	0.42206	None
H2L9W8_ORYLA	ENSORLP00000002667	prosc	1.33	0.41146	0.62986	0.20075	None
H2MS63_ORYLA	ENSORLP00000021599	si:dkeyp-89c11.1	1.3283	0.40954	0.55713	0.25405	None
H2MGC9_ORYLA	ENSORLP00000017664		1.327	0.40818	0.54776	0.26141	None
H2LZN2_ORYLA	ENSORLP00000011605	dnaja2l	1.3269	0.40809	0.55249	0.25768	None
H2MGJ3_ORYLA	ENSORLP00000017731	eif3i	1.325	0.40597	0.18969	0.72196	None
H2MPX4_ORYLA	ENSORLP00000020787	rad23aa	1.3165	0.39669	0.62377	0.20498	None
H2L7B5_ORYLA	ENSORLP00000001725	krt8	1.3141	0.3941	0.059923	1.2224	None
H2MNV5_ORYLA	ENSORLP00000020413	tubb2b	1.3102	0.38981	0.024101	1.618	None
C6L6H1_ORYLU	ENSORLP00000001335		1.3076	0.38688	0.594	0.22622	None
H2LR48_ORYLA	ENSORLP00000008545		1.3033	0.38214	0.15067	0.82197	None
D6RUX3_ORYLA	ENSORLP00000000047	hoga1	1.3016	0.38024	0.61816	0.2089	None
H2LRF7_ORYLA	ENSORLP00000008656	hadh	1.301	0.37957	0.034422	1.4632	None
H2L392_ORYLA	ENSORLP00000000203	HIST2H2AB (1 to many)	1.2978	0.37605	0.39877	0.39928	None
H2M9X8_ORYLA	ENSORLP00000015323	naca	1.2909	0.36836	0.57811	0.23799	None
H2LCE6_ORYLA	ENSORLP00000003582	gspt1	1.2907	0.36812	0.57802	0.23806	None
H2LCL1_ORYLA	ENSORLP00000003650	calr3a	1.2894	0.36673	0.14344	0.84334	None
H2LDN0_ORYLA	ENSORLP00000004040	tom1l2	1.2894	0.36668	0.62685	0.20283	None
H2LJ97_ORYLA	ENSORLP00000006083	nat10	1.2776	0.35347	0.59272	0.22715	None
H2N1Z9_ORYLA	ENSORLP00000025464	cyc1	1.2768	0.35257	0.7123	0.14733	None
H2MJF9_ORYLA	ENSORLP00000018804	lss	1.2731	0.34839	0.32504	0.48806	None
H2LN74_ORYLA	ENSORLP00000007499	hspa4b	1.2728	0.34802	0.43479	0.36173	None
H2LFL7_ORYLA	ENSORLP00000004756	atic	1.2706	0.34548	0.56625	0.24699	None
H2LXJ9_ORYLA	ENSORLP00000010860	COMTD1	1.2695	0.34429	0.35595	0.44861	None
H2MAY9_ORYLA	ENSORLP00000015702	jupa	1.2694	0.34409	0.6906	0.16077	None
H2LNB9_ORYLA	ENSORLP00000007546	coro1b	1.2659	0.34013	0.69249	0.15959	None
H2M3L2_ORYLA	ENSORLP00000013017	sacm1la	1.265	0.33909	0.7635	0.11719	None
H2LK39_ORYLA	ENSORLP00000006389	rbp4	1.2613	0.33495	0.44654	0.35013	None
H2LQJ1_ORYLA	ENSORLP00000008333	pgls	1.2563	0.3292	0.72376	0.1404	None
H2LBD5_ORYLA	ENSORLP00000003206	rps27a	1.254	0.32659	0.23164	0.63519	None
H2LZI4_ORYLA	ENSORLP00000011556	hagh	1.2522	0.32448	0.44884	0.3479	None
H2ML40_ORYLA	ENSORLP00000019411	hnrnpabb (1 to many)	1.2485	0.32014	0.58766	0.23087	None
H2L3F3_ORYLA	ENSORLP00000000271	HNRNPA0 (1 to many)	1.2483	0.31994	0.51655	0.28689	None
H2MDD4_ORYLA	ENSORLP00000016574	acat2	1.2464	0.31776	0.048954	1.3102	None
H2LJH1_ORYLA	ENSORLP00000006159	cox5aa	1.2455	0.3167	0.54743	0.26167	None
H2LCA6_ORYLA	ENSORLP00000003542	tomm22	1.2438	0.31476	0.73912	0.13129	None
H2MRJ6_ORYLA	ENSORLP00000021377	ap2a1	1.2437	0.31467	0.65769	0.18198	None
H2M9A1_ORYLA	ENSORLP00000015084	CDC42	1.2416	0.31223	0.73818	0.13184	None
H2LEM0_ORYLA	ENSORLP00000004395	rac2 (1 to many)	1.2414	0.31199	0.77749	0.10931	None
H2LU19_ORYLA	ENSORLP00000009592	bco2a	1.2396	0.30991	0.071477	1.1458	None
H2LZN7_ORYLA	ENSORLP00000011610	crot	1.2396	0.3099	0.5756	0.23988	None
H2LU02_ORYLA	ENSORLP00000009575	h1f0	1.2351	0.30458	0.64634	0.18954	None
H2LZF6_ORYLA	ENSORLP00000011528	lgals3	1.2296	0.29814	0.58893	0.22994	None
H2M588_ORYLA	ENSORLP00000013612	stip1	1.2286	0.29697	0.64758	0.18871	None
H2LKL9_ORYLA	ENSORLP00000006572	pgd	1.2276	0.29582	0.039986	1.3981	None
H2LZX9_ORYLA	ENSORLP00000011702	prss16	1.2208	0.28778	0.45928	0.33793	None
H2N0D4_ORYLA	ENSORLP00000024837	zgc:92137	1.2206	0.2876	0.75136	0.12415	None
H2LDB7_ORYLA	ENSORLP00000003919	phb	1.2194	0.28621	0.25145	0.59955	None
H2MAG7_ORYLA	ENSORLP00000015520	fetub (1 to many)	1.2165	0.28273	0.57072	0.24358	None
H2LPF9_ORYLA	ENSORLP00000007942	eif3c	1.2131	0.27874	0.58519	0.2327	None
H2N2T5_ORYLA	ENSORLP00000025775	nansa	1.2075	0.27197	0.47082	0.32715	None
H2LL08_ORYLA	ENSORLP00000006716	hnrnpabb (1 to many)	1.2023	0.26579	0.35727	0.44701	None
H2LZD6_ORYLA	ENSORLP00000011508	rplp0	1.2009	0.26414	0.28262	0.5488	None
H2MYS6_ORYLA	ENSORLP00000024181	pudp	1.2007	0.26382	0.83812	0.076694	None
H2MRN5_ORYLA	ENSORLP00000021416	mthfd1b	1.1994	0.2623	0.53713	0.26992	None
H2MQT7_ORYLA	ENSORLP00000021111	naga	1.198	0.2606	0.74558	0.1275	None
H2MFH9_ORYLA	ENSORLP00000017353	prkca	1.1969	0.25931	0.66252	0.1788	None
H2M5I6_ORYLA	ENSORLP00000013715	zgc:85789	1.1959	0.25806	0.060689	1.2169	None
H2MPD9_ORYLA	ENSORLP00000020598		1.1954	0.25752	0.38948	0.40952	None
H2M6M0_ORYLA	ENSORLP00000014117	lman2	1.1927	0.25421	0.75549	0.12177	None
H2LL29_ORYLA	ENSORLP00000006739	aldocb	1.192	0.25342	0.59644	0.22444	None
H2MBN7_ORYLA	ENSORLP00000015962	ca2	1.1904	0.25149	0.62553	0.20375	None
H2MGK3_ORYLA	ENSORLP00000017741	tuba1b	1.1874	0.24776	0.12268	0.91121	None
H2LR30_ORYLA	ENSORLP00000008527	SLC25A5 (1 to many)	1.186	0.24612	0.29853	0.52502	None
H2MP23_ORYLA	ENSORLP00000020481	npc2	1.1797	0.23843	0.57865	0.23759	None
H2L385_ORYLA	ENSORLP00000000025	si:ch211-113a14.17	1.1776	0.23587	0.14419	0.84106	None
H2MP44_ORYLA	ENSORLP00000020502	pfkla	1.1773	0.23545	0.74879	0.12564	None
H2N305_ORYLA	ENSORLP00000025853	hspd1	1.1764	0.23443	0.18074	0.74294	None
H2LT37_ORYLA	ENSORLP00000009255	mat1a	1.1756	0.23334	0.16338	0.78679	None
H2M2A6_ORYLA	ENSORLP00000012546	arsa	1.1751	0.2328	0.81075	0.091114	None
H2LQB9_ORYLA	ENSORLP00000008259	pdha1a	1.1745	0.23209	0.68035	0.16727	None
H2LH59_ORYLA	ENSORLP00000005314	GADL1	1.1701	0.22662	0.64929	0.18756	None
H2LLQ6_ORYLA	ENSORLP00000006971	atp5o	1.1637	0.21878	0.31147	0.50658	None
H2M6N1_ORYLA	ENSORLP00000014128	gusb	1.1581	0.21182	0.41077	0.3864	None
H2LYA2_ORYLA	ENSORLP00000011117	eif3bb	1.1544	0.20719	0.60666	0.21705	None
H2LSA0_ORYLA	ENSORLP00000008961	ptgdsb	1.1529	0.20525	0.67944	0.16785	None
H2LTL1_ORYLA	ENSORLP00000009430	psmd1	1.1514	0.20344	0.78164	0.10699	None
H2M971_ORYLA	ENSORLP00000015052	EPHX1	1.1479	0.19905	0.58066	0.23608	None
H2MT01_ORYLA	ENSORLP00000021894	ogdhb	1.1451	0.19552	0.80351	0.095008	None
H2LQ84_ORYLA	ENSORLP00000008222	vdac2	1.1405	0.18964	0.49508	0.30532	None
H2LAZ6_ORYLA	ENSORLP00000003063	dpys	1.1382	0.18671	0.50092	0.30023	None
H2LF63_ORYLA	ENSORLP00000004594	si:dkey-222f8.3	1.1348	0.18242	0.45256	0.34432	None
H2MDA8_ORYLA	ENSORLP00000016548	zgc:101723 (1 to many)	1.1335	0.18075	0.23172	0.63503	None
H2LRH1_ORYLA	ENSORLP00000008670	acaa1	1.1301	0.17641	0.46778	0.32996	None
A5HL62_ORYLA	ENSORLP00000007708	si:ch211-199o1.2	1.124	0.16862	0.017795	1.7497	None
H2M484_ORYLA	ENSORLP00000013245	DDX39A (1 to many)	1.1183	0.1613	0.6816	0.16647	None
H2L821_ORYLA	ENSORLP00000001989	dhcr24	1.1177	0.16058	0.82333	0.084425	None
H2MTQ5_ORYLA	ENSORLP00000022162	pter	1.1174	0.16014	0.35407	0.4509	None
H2MLQ7_ORYLA	ENSORLP00000019637	CYP2W1 (1 to many)	1.113	0.15447	0.71735	0.14427	None
H2MNB2_ORYLA	ENSORLP00000020213	cda	1.1115	0.15251	0.38054	0.4196	None
H2MHU2_ORYLA	ENSORLP00000018210	prdx6	1.1112	0.15216	0.5467	0.26225	None
H2N2D3_ORYLA	ENSORLP00000025612	bckdhb	1.1094	0.14974	0.8786	0.05621	None
H2LD57_ORYLA	ENSORLP00000003856	zgc:113054	1.1088	0.14898	0.16439	0.78412	None
H2N0Q7_ORYLA	ENSORLP00000024973	sec23a	1.1085	0.14862	0.88794	0.051617	None
H2LD06_ORYLA	ENSORLP00000003802	gb	1.1075	0.14726	0.63363	0.19816	None
H2LVM1_ORYLA	ENSORLP00000010154	asah1b	1.1074	0.14721	0.74734	0.12648	None
H2MEA5_ORYLA	ENSORLP00000016910	zgc:162544 (1 to many)	1.1072	0.14692	0.65491	0.18382	None
H2MIX7_ORYLA	ENSORLP00000018610	GLO1	1.1064	0.14588	0.75906	0.11973	None
H2M4H2_ORYLA	ENSORLP00000013340		1.106	0.14535	0.56491	0.24802	None
H2M8K0_ORYLA	ENSORLP00000014817	nceh1a	1.1	0.13748	0.45006	0.34673	None
H2MBN6_ORYLA	ENSORLP00000015961	BPHL	1.0938	0.12937	0.86305	0.063963	None
H2N306_ORYLA	ENSORLP00000025855	hspe1	1.0924	0.12756	0.72504	0.13964	None
H2M8S7_ORYLA	ENSORLP00000014899	hsp90ab1	1.0903	0.1247	0.11973	0.92179	None
H2LC04_ORYLA	ENSORLP00000003435	PHB2 (1 to many)	1.088	0.12167	0.34346	0.46413	None
H2SWA3_TAKRU	ENSTRUP00000016691	hsdl2	1.0876	0.1212	0.91205	0.03998	None
H2L851_ORYLA	ENSORLP00000002021	ephx2	1.0867	0.12	0.32222	0.49185	None
H2LLK0_ORYLA	ENSORLP00000006914		1.0856	0.11846	0.84606	0.072598	None
H2LLD6_ORYLA	ENSORLP00000006847	vmo1a	1.0818	0.11345	0.74156	0.12985	None
H2MSV4_ORYLA	ENSORLP00000021847	ube2v2	1.0788	0.10939	0.881	0.055023	None
H2L7L7_ORYLA	ENSORLP00000001833	krt18	1.0775	0.10771	0.63148	0.19964	None
H2M421_ORYLA	ENSORLP00000013182	CYP46A1 (1 to many)	1.0767	0.10662	0.85707	0.066985	None
H2L6P7_ORYLA	ENSORLP00000001498	psma1	1.0758	0.10548	0.73316	0.1348	None
H2MDB7_ORYLA	ENSORLP00000016557	sh3bgrl3	1.0741	0.10307	0.86664	0.062159	None
H2MAA7_ORYLA	ENSORLP00000015458	epdl1 (1 to many)	1.0704	0.098155	0.91153	0.040229	None
H2M1K3_ORYLA	ENSORLP00000012286	nnt (1 to many)	1.0689	0.096121	0.8968	0.047303	None
H2LEP7_ORYLA	ENSORLP00000004423	h6pd	1.0673	0.093941	0.34859	0.45768	None
H2LE63_ORYLA	ENSORLP00000004230		1.0673	0.0939	0.94245	0.025742	None
H2LMT1_ORYLA	ENSORLP00000007354	uqcrq	1.0665	0.092911	0.93347	0.029899	None
H2MU93_ORYLA	ENSORLP00000022353	adi1	1.0635	0.088832	0.84826	0.071473	None
H2MWA6_ORYLA	ENSORLP00000023129	galk1	1.0625	0.0874	0.47686	0.32161	None
H2L5A3_ORYLA	ENSORLP00000000970	zgc:101858	1.0607	0.084999	0.91705	0.037608	None
H2MAL3_ORYLA	ENSORLP00000015568	gpd1a	1.0531	0.074683	0.77078	0.11307	None
H2LCZ3_ORYLA	ENSORLP00000003788	apmap	1.0496	0.069793	0.90692	0.042433	None
H2MQL0_ORYLA	ENSORLP00000021031	psmc4	1.0454	0.064073	0.94036	0.026704	None
H2LB39_ORYLA	ENSORLP00000003107	nsfl1c	1.0387	0.054815	0.92902	0.031976	None
H2LAS3_ORYLA	ENSORLP00000002985	thop1	1.0305	0.043327	0.70994	0.14878	None
H2TRV4_TAKRU	ENSTRUP00000027411	HRSP12 (1 to many)	1.0254	0.036233	0.9403	0.026735	None
H2L864_ORYLA	ENSORLP00000002034	gss	1.024	0.034286	0.96914	0.013614	None
H2LDM2_ORYLA	ENSORLP00000004032	ASPH	1.0204	0.029171	0.9597	0.017865	None
Q8JIN1_ORYLA	ENSORLP00000006596	gb	1.0201	0.028771	0.96483	0.01555	None
H2M998_ORYLA	ENSORLP00000015081	gdi2	1.0192	0.027469	0.79073	0.10197	None
H2LYS2_ORYLA	ENSORLP00000011292	tagln2	1.0152	0.021819	0.96197	0.01684	None
H2MBE4_ORYLA	ENSORLP00000015865	si:ch211-156l18.7	1.0111	0.015935	0.93307	0.030084	None
H2LXN6_ORYLA	ENSORLP00000010898	tktb	1.0102	0.014627	0.87573	0.057629	None
H2LCN2_ORYLA	ENSORLP00000003672	ugp2a	1.0066	0.0094424	0.96219	0.01674	None
H2MTG7_ORYLA	ENSORLP00000022066	rab10	1.0064	0.0092577	0.96868	0.013819	None
H2N0Y1_ORYLA	ENSORLP00000025064	ppid	1.0052	0.0074278	0.99466	0.0023264	None
H2M834_ORYLA	ENSORLP00000014645	rtn3	1.0036	0.0051174	0.99628	0.0016183	None
H2MC82_ORYLA	ENSORLP00000016161	as3mt	0.35438	-1.4966	0.13504	0.86955	None
H2MMZ7_ORYLA	ENSORLP00000020093	ttc38	0.35699	-1.4861	0.011741	1.9303	None
H2M5M9_ORYLA	ENSORLP00000013761	galcb	0.35747	-1.4841	0.26832	0.57134	None
H2L9M4_ORYLA	ENSORLP00000002568	neu1	0.36031	-1.4727	0.19301	0.71442	None
H2M033_ORYLA	ENSORLP00000011756	ctsa	0.3615	-1.4679	0.070433	1.1522	None
H2L500_ORYLA	ENSORLP00000000855	sfxn5b	0.36374	-1.459	0.029272	1.5336	None
H2N0P1_ORYLA	ENSORLP00000024957	qdpra	0.36626	-1.4491	0.019263	1.7153	None
H2LGA2_ORYLA	ENSORLP00000004996	abcd3b	0.36649	-1.4482	0.14731	0.83178	None
H2MAS4_ORYLA	ENSORLP00000015634	zgc:101744	0.36697	-1.4463	0.051355	1.2894	None
H2LGB5_ORYLA	ENSORLP00000005010		0.36869	-1.4395	0.058657	1.2317	None
H2LY73_ORYLA	ENSORLP00000011087	fuca2	0.36984	-1.435	0.27709	0.55738	None
H2LFN7_ORYLA	ENSORLP00000004776	CTSZ	0.37086	-1.431	0.3739	0.42724	None
H2M908_ORYLA	ENSORLP00000014986		0.37086	-1.431	0.3739	0.42724	None
H2M315_ORYLA	ENSORLP00000012815	sardh	0.37147	-1.4287	0.012179	1.9144	None
H2L860_ORYLA	ENSORLP00000002030	QPRT	0.37381	-1.4196	0.3739	0.42724	None
H2MFX3_ORYLA	ENSORLP00000017500	APOA4 (1 to many)	0.37381	-1.4196	0.3739	0.42724	None
H2MF46_ORYLA	ENSORLP00000017216	pipox	0.37489	-1.4154	0.060384	1.2191	None
H2LQQ4_ORYLA	ENSORLP00000008398	ap1b1	0.38269	-1.3858	0.20978	0.67825	None
H2LQ25_ORYLA	ENSORLP00000008161	arpc2	0.3831	-1.3842	0.40602	0.39145	None
A5JL98_ORYLA	ENSORLP00000018815	cyp2p3	0.38424	-1.3799	0.026676	1.5739	None
H2MRK6_ORYLA	ENSORLP00000021387	rdh1	0.38766	-1.3671	0.17355	0.76058	None
H2MTR3_ORYLA	ENSORLP00000022170	gpt2l	0.39513	-1.3396	0.015861	1.7997	None
H2MKU4_ORYLA	ENSORLP00000019315	dhcr7	0.39953	-1.3236	0.22239	0.65289	None
H2MFU7_ORYLA	ENSORLP00000017474		0.40488	-1.3044	0.29465	0.53069	None
H2LU50_ORYLA	ENSORLP00000009624	cmbl	0.41103	-1.2827	0.03579	1.4462	None
H2MAI8_ORYLA	ENSORLP00000015542	g6pd	0.41147	-1.2811	0.19831	0.70265	None
H2MLS1_ORYLA	ENSORLP00000019655	atp1b1a	0.41262	-1.2771	0.20531	0.68759	None
H2MHQ7_ORYLA	ENSORLP00000018175	si:dkey-239i20.2	0.41342	-1.2743	0.29314	0.53292	None
H2MZQ3_ORYLA	ENSORLP00000024563	PFKFB1 (1 to many)	0.4148	-1.2695	0.18182	0.74036	None
H2MPX8_ORYLA	ENSORLP00000020791	AMDHD1	0.41718	-1.2613	0.014905	1.8267	None
H2MBY1_ORYLA	ENSORLP00000016058	gys2	0.42338	-1.24	0.060498	1.2183	None
H2LNZ0_ORYLA	ENSORLP00000007770	si:ch211-153b23.5	0.42445	-1.2363	0.20641	0.68526	None
H2LR58_ORYLA	ENSORLP00000008555	adhfe1	0.42445	-1.2363	0.20641	0.68526	None
H2M157_ORYLA	ENSORLP00000012138	ppt1	0.42464	-1.2357	0.10553	0.97662	None
H2M2T5_ORYLA	ENSORLP00000012732	si:ch73-12o23.1	0.42573	-1.232	0.20232	0.69397	None
H2MJH9_ORYLA	ENSORLP00000018826		0.42573	-1.232	0.20232	0.69397	None
H2LF05_ORYLA	ENSORLP00000004535		0.42596	-1.2312	0.13257	0.87756	None
H2MRP5_ORYLA	ENSORLP00000021426	dspa	0.42699	-1.2277	0.11972	0.92183	None
H2MXM8_ORYLA	ENSORLP00000023700	eno3	0.42703	-1.2276	0.023145	1.6355	None
H2UDP7_TAKRU	ENSTRUP00000035066	cbsa	0.42924	-1.2201	0.032709	1.4853	None
H2MJQ2_ORYLA	ENSORLP00000018901	ciapin1	0.42945	-1.2194	0.30401	0.51711	None
H2MNV6_ORYLA	ENSORLP00000020414	aldh6a1 (1 to many)	0.43285	-1.208	0.010822	1.9657	None
H2SJD0_TAKRU	ENSTRUP00000012513	flot2a	0.43967	-1.1855	0.3457	0.4613	None
H2ML97_ORYLA	ENSORLP00000019471	erlin2	0.44241	-1.1765	0.33967	0.46895	None
H2LGY8_ORYLA	ENSORLP00000005241		0.44558	-1.1662	0.010398	1.9831	None
H2M3X8_ORYLA	ENSORLP00000013138	zgc:112210	0.45152	-1.1471	0.028559	1.5443	None
H2MXH8_ORYLA	ENSORLP00000023644		0.45802	-1.1265	0.20077	0.69731	None
H2LF28_ORYLA	ENSORLP00000004559	eci2	0.45915	-1.123	0.18843	0.72486	None
H2MH55_ORYLA	ENSORLP00000017953	si:ch211-117n7.7	0.45997	-1.1204	0.030948	1.5094	None
H2LQJ5_ORYLA	ENSORLP00000008338	ATP6V1A (1 to many)	0.46303	-1.1108	0.16873	0.77281	None
H2LUG7_ORYLA	ENSORLP00000009744	cthl	0.46505	-1.1046	0.020967	1.6785	None
H2LCS5_ORYLA	ENSORLP00000003716	AIFM2 (1 to many)	0.47246	-1.0817	0.48338	0.31571	None
H2MUI2_ORYLA	ENSORLP00000022447	vps29	0.47587	-1.0714	0.29936	0.5238	None
H2MUA3_ORYLA	ENSORLP00000022365	rpe	0.47596	-1.0711	0.19293	0.71459	None
H2LBB2_ORYLA	ENSORLP00000003182	slc4a1a	0.47643	-1.0697	0.22186	0.65392	None
H2LQH0_ORYLA	ENSORLP00000008312	zgc:153704	0.47764	-1.066	0.10805	0.96636	None
H2M830_ORYLA	ENSORLP00000014641	mccc1	0.48018	-1.0584	0.19095	0.71909	None
H2LHN5_ORYLA	ENSORLP00000005499	sod1	0.4833	-1.049	0.048602	1.3133	None
H2MY01_ORYLA	ENSORLP00000023849	gnmt	0.48354	-1.0483	0.025432	1.5946	None
H2M1M6_ORYLA	ENSORLP00000012310	atp5ia	0.48433	-1.0459	0.21414	0.66931	None
H2MAD5_ORYLA	ENSORLP00000015487	rbp5	0.48567	-1.0419	0.035399	1.451	None
H2MF43_ORYLA	ENSORLP00000017213	mao	0.4921	-1.023	0.09909	1.004	None
H2MCR2_ORYLA	ENSORLP00000016349	tln1	0.49262	-1.0215	0.34261	0.46521	None
H2LX38_ORYLA	ENSORLP00000010688	hao2	0.4948	-1.0151	0.068078	1.167	None
H2MB61_ORYLA	ENSORLP00000015780	tpi1b	0.49776	-1.0065	0.028471	1.5456	None
H2L6S3_ORYLA	ENSORLP00000001530	fam63a	0.49829	-1.005	0.51919	0.28467	None
H2LRX7_ORYLA	ENSORLP00000008832	prkacaa	0.49859	-1.0041	0.3739	0.42724	None
H2MBV1_ORYLA	ENSORLP00000016028	nono	0.49859	-1.0041	0.3739	0.42724	None
H2MG64_ORYLA	ENSORLP00000017595		0.49859	-1.0041	0.3739	0.42724	None
H2LKB1_ORYLA	ENSORLP00000006462	plaa	0.49862	-1.004	0.47622	0.32219	None
H2LW76_ORYLA	ENSORLP00000010363	fgg	0.49896	-1.003	0.1478	0.83032	None
H2LVX7_ORYLA	ENSORLP00000010263	si:ch211-107o10.3	0.51484	-0.9578	0.37219	0.42923	None
H2L3N0_ORYLA	ENSORLP00000000355	SUSD2 (1 to many)	0.51915	-0.94577	0.074845	1.1258	None
H2MAT3_ORYLA	ENSORLP00000015644	gls2a	0.52017	-0.94293	0.59057	0.22873	None
Q5W7N7_ORYLA	ENSORLP00000005364	park7	0.52039	-0.94233	0.062228	1.206	None
H2MLW8_ORYLA	ENSORLP00000019704		0.5213	-0.9398	0.35639	0.44807	None
H2LEX4_ORYLA	ENSORLP00000004503	ol-gb1	0.52143	-0.93946	0.40204	0.39574	None
H2N296_ORYLA	ENSORLP00000025572	immt	0.52361	-0.93343	0.12431	0.90549	None
H2MAT6_ORYLA	ENSORLP00000015647	rbm4.1	0.52618	-0.92637	0.47639	0.32204	None
H2ML13_ORYLA	ENSORLP00000019384	ivd	0.52741	-0.923	0.29123	0.53576	None
H2M9V7_ORYLA	ENSORLP00000015300	gapdh	0.52785	-0.92181	0.029269	1.5336	None
H2N0Z8_ORYLA	ENSORLP00000025081	etfdh	0.52981	-0.91647	0.13784	0.86063	None
H2MCL4_ORYLA	ENSORLP00000016300	ndufa5	0.53016	-0.91551	0.096031	1.0176	None
H2MYW1_ORYLA	ENSORLP00000024221		0.53019	-0.91541	0.015966	1.7968	None
P79816_ORYLA	ENSORLP00000007296	bf/c2	0.53213	-0.91016	0.11281	0.94766	None
H2M419_ORYLA	ENSORLP00000013180	aldh9a1b	0.53326	-0.90708	0.54862	0.26073	None
H2MXR8_ORYLA	ENSORLP00000023743	tollip	0.53388	-0.90542	0.34448	0.46283	None
H2LG47_ORYLA	ENSORLP00000004940	acss2l	0.53752	-0.89561	0.44548	0.35117	None
H2N1W8_ORYLA	ENSORLP00000025432	pdxka	0.53875	-0.89231	0.43109	0.36543	None
H2LFB0_ORYLA	ENSORLP00000004643	cnp	0.54384	-0.87875	0.03629	1.4402	None
H2MPA7_ORYLA	ENSORLP00000020565	gcdha	0.54585	-0.87343	0.030383	1.5174	None
H2M390_ORYLA	ENSORLP00000012892	psma3	0.54687	-0.87072	0.029582	1.529	None
H2MEV9_ORYLA	ENSORLP00000017123	sult2st2	0.54715	-0.86999	0.25998	0.58506	None
H2MI28_ORYLA	ENSORLP00000018300		0.54839	-0.86673	0.11022	0.95774	None
H2LTS5_ORYLA	ENSORLP00000009495	txn	0.55207	-0.85708	0.018313	1.7372	None
H2MB82_ORYLA	ENSORLP00000015803	krt15	0.55367	-0.85291	0.25963	0.58565	None
H2LZ43_ORYLA	ENSORLP00000011415	PFN2 (1 to many)	0.55505	-0.84932	0.1788	0.74762	None
H2L309_ORYLA	ENSORLP00000014779		0.55642	-0.84575	0.082705	1.0825	None
H2LCT4_ORYLA	ENSORLP00000003725	fahd2a	0.56001	-0.83646	0.010638	1.9731	None
H2LLV8_ORYLA	ENSORLP00000007024	sfxn1	0.56074	-0.83459	0.08792	1.0559	None
H2L4Y0_ORYLA	ENSORLP00000000835	ech1	0.5672	-0.81807	0.11816	0.92753	None
H2MGV3_ORYLA	ENSORLP00000017847	comtb	0.56836	-0.81513	0.062611	1.2034	None
H2LLX1_ORYLA	ENSORLP00000007038	cpox	0.56923	-0.81293	0.055151	1.2584	None
A0A0C6G5J1_ORYLA	ENSORLP00000000094	cdh2	0.57338	-0.80243	0.35143	0.45417	None
H2L8N2_ORYLA	ENSORLP00000002211	mat2al	0.57615	-0.79549	0.075667	1.1211	None
H2L9B3_ORYLA	ENSORLP00000002453	snx1a	0.57803	-0.79078	0.3311	0.48004	None
H2LIY2_ORYLA	ENSORLP00000005965	aldob	0.57982	-0.78632	0.090014	1.0457	None
H2L375_ORYLA	ENSORLP00000000196	HIST1H4C (1 to many)	0.58236	-0.78001	0.19447	0.71115	None
H2N2X8_ORYLA	ENSORLP00000025818	selenbp1	0.58273	-0.7791	0.025771	1.5889	None
H2M9B4_ORYLA	ENSORLP00000015097	si:dkey-40m6.14	0.58328	-0.77773	0.014795	1.8299	None
H2MD16_ORYLA	ENSORLP00000016455	ugt5c1	0.58465	-0.77434	0.16738	0.77631	None
H2LVA4_ORYLA	ENSORLP00000010034	suclg2	0.58485	-0.77387	0.035936	1.4445	None
H2M783_ORYLA	ENSORLP00000014336	pecr	0.58674	-0.76921	0.075045	1.1247	None
H2MLP4_ORYLA	ENSORLP00000019624	tpp1	0.5911	-0.75852	0.10499	0.97885	None
H2LAM4_ORYLA	ENSORLP00000002936	CFI	0.59327	-0.75324	0.62248	0.20587	None
H2MJ70_ORYLA	ENSORLP00000018709		0.59681	-0.74466	0.092379	1.0344	None
H2LE34_ORYLA	ENSORLP00000004201	chdh	0.5982	-0.7413	0.13768	0.86112	None
H2M3Q9_ORYLA	ENSORLP00000013067	glud1b	0.59886	-0.7397	0.022673	1.6445	None
H2M2B0_ORYLA	ENSORLP00000012551	ACACA	0.60153	-0.73329	0.51933	0.28456	None
H2MDG9_ORYLA	ENSORLP00000016613	sod2	0.60196	-0.73227	0.10964	0.96005	None
A0A0F7G9T9_9TELE	ENSORLP00000007982	fads2	0.60217	-0.73176	0.60071	0.22133	None
H2LGF5_ORYLA	ENSORLP00000005051	btd	0.60728	-0.71956	0.041351	1.3835	None
H2LMQ8_ORYLA	ENSORLP00000007331	atp5f1	0.60975	-0.71371	0.050031	1.3008	None
H2LV22_ORYLA	ENSORLP00000009950	lap3	0.61098	-0.71081	0.034574	1.4612	None
H2L5W6_ORYLA	ENSORLP00000001203	ogdha	0.61411	-0.70344	0.45941	0.3378	None
H2MNW8_ORYLA	ENSORLP00000020426	gstz1	0.6158	-0.69946	0.086302	1.064	None
H2MDV4_ORYLA	ENSORLP00000016755	cryz	0.61699	-0.69667	0.5241	0.28058	None
H2L7E3_ORYLA	ENSORLP00000001755	pld3	0.61727	-0.69602	0.49599	0.30452	None
H2L7Z6_ORYLA	ENSORLP00000001963	hsd17b14	0.61865	-0.6928	0.40116	0.39668	None
H2LXA3_ORYLA	ENSORLP00000010760	akr1a1a	0.62185	-0.68536	0.18478	0.73333	None
H2MBM0_ORYLA	ENSORLP00000015944	DYNC1H1	0.62366	-0.68118	0.53878	0.26859	None
H2MSI6_ORYLA	ENSORLP00000021724		0.6269	-0.6737	0.074821	1.126	None
H2MLK0_ORYLA	ENSORLP00000019579	def6c	0.62836	-0.67034	0.34411	0.46331	None
H2MCS4_ORYLA	ENSORLP00000016361	cryl1	0.62898	-0.66892	0.12981	0.88668	None
H2N0R5_ORYLA	ENSORLP00000024982	zgc:66350	0.62956	-0.66759	0.043305	1.3635	None
H2M1S4_ORYLA	ENSORLP00000012358	eif3m	0.63164	-0.66283	0.47001	0.32789	None
C3V6M9_ORYLA	ENSORLP00000025783	dbi	0.63186	-0.66231	0.23155	0.63535	None
H2LXH2_ORYLA	ENSORLP00000010831	ABCD2	0.63277	-0.66025	0.47753	0.321	None
H2M3F7_ORYLA	ENSORLP00000012961	akr1b1 (1 to many)	0.63411	-0.6572	0.061937	1.208	None
H2MAW2_ORYLA	ENSORLP00000015673	ctsl.1	0.63572	-0.65353	0.26962	0.56925	None
H2RVQ2_TAKRU	ENSTRUP00000004221	prdx5	0.6358	-0.65336	0.21809	0.66137	None
H2MPV5_ORYLA	ENSORLP00000020768	si:zfos-1404b8.2	0.63733	-0.64989	0.020192	1.6948	None
H2MPH3_ORYLA	ENSORLP00000020634	ehhadh	0.63792	-0.64856	0.030507	1.5156	None
H2MGI0_ORYLA	ENSORLP00000017718	VWA5A (1 to many)	0.63828	-0.64775	0.39802	0.40009	None
H2MBD1_ORYLA	ENSORLP00000015852	apobb.2	0.64062	-0.64245	0.14094	0.85097	None
H2LNS8_ORYLA	ENSORLP00000007707	bdh2	0.64226	-0.63876	0.49064	0.30923	None
H2LJW9_ORYLA	ENSORLP00000006315	atp5a1 (1 to many)	0.64476	-0.63317	0.029559	1.5293	None
H2LFK0_ORYLA	ENSORLP00000004739	wap65-like	0.64593	-0.63056	0.11533	0.93804	None
H2M708_ORYLA	ENSORLP00000014259	slc25a10	0.64827	-0.62533	0.49591	0.3046	None
H2LRJ9_ORYLA	ENSORLP00000008698	zgc:92511	0.64917	-0.62332	0.54203	0.26598	None
H2N2A9_ORYLA	ENSORLP00000025587	gstt1a (1 to many)	0.64926	-0.62313	0.033188	1.479	None
H2ME31_ORYLA	ENSORLP00000016834	arg1	0.65002	-0.62145	0.047554	1.3228	None
H2MJ65_ORYLA	ENSORLP00000018704		0.65313	-0.61455	0.49276	0.30736	None
A4UWM7_ORYLA	ENSORLP00000017065	tryp	0.65345	-0.61385	0.36516	0.43751	None
H2MQ91_ORYLA	ENSORLP00000020907	hsd17b10	0.6543	-0.61197	0.16012	0.79555	None
H2LCC0_ORYLA	ENSORLP00000003556	retsat	0.66056	-0.59823	0.023475	1.6294	None
H2L7G1_ORYLA	ENSORLP00000001773	taldo1	0.66096	-0.59736	0.15779	0.80192	None
H2MFY0_ORYLA	ENSORLP00000017507	esd	0.66096	-0.59736	0.023141	1.6356	None
H2LIX3_ORYLA	ENSORLP00000005956	stoml3b	0.66205	-0.59498	0.55398	0.25651	None
H2L4T0_ORYLA	ENSORLP00000000780	UQCRFS1 (1 to many)	0.66258	-0.59384	0.36004	0.44365	None
H2MRQ7_ORYLA	ENSORLP00000021439	atp5c1	0.6631	-0.59269	0.039756	1.4006	None
H2L6Q9_ORYLA	ENSORLP00000001510		0.66401	-0.59073	0.66414	0.17774	None
H2M9B6_ORYLA	ENSORLP00000015099	snrpe	0.66478	-0.58904	0.56018	0.25168	None
H2MTM9_ORYLA	ENSORLP00000022133	npc1	0.66506	-0.58844	0.56055	0.25139	None
H2M4L2_ORYLA	ENSORLP00000013380		0.66528	-0.58796	0.51362	0.28935	None
H2LSU4_ORYLA	ENSORLP00000009160	si:ch211-217a12.1	0.66998	-0.5778	0.44457	0.35206	None
H2LP08_ORYLA	ENSORLP00000007788	cbsb (1 to many)	0.67094	-0.57574	0.29291	0.53326	None
H2LUL1_ORYLA	ENSORLP00000009789	anxa10	0.67541	-0.56616	0.10155	0.99331	None
H2MSD1_ORYLA	ENSORLP00000021668	DYNC1I2 (1 to many)	0.67786	-0.56094	0.39928	0.39872	None
H2MFN0_ORYLA	ENSORLP00000017406	aclyb	0.67874	-0.55907	0.28606	0.54354	None
H2L337_ORYLA	ENSORLP00000014776	si:dkey-23a13.15	0.68013	-0.55612	0.45017	0.34662	None
H2L6X2_ORYLA	ENSORLP00000001579	si:ch211-214j8.1	0.68081	-0.55468	0.14463	0.83974	None
H2MVN3_ORYLA	ENSORLP00000022876	aass	0.68544	-0.5449	0.29639	0.52814	None
H2MEX2_ORYLA	ENSORLP00000017136	cpt2	0.68704	-0.54152	0.010643	1.9729	None
H2LTU7_ORYLA	ENSORLP00000009518	pgam1a	0.68767	-0.54021	0.29027	0.53719	None
H2M9Z3_ORYLA	ENSORLP00000015339	rab5ab	0.68921	-0.53699	0.1373	0.86233	None
H2LDW8_ORYLA	ENSORLP00000004132	hexb	0.68986	-0.53563	0.058766	1.2309	None
H2MSC2_ORYLA	ENSORLP00000021659	clpp	0.69123	-0.53276	0.59471	0.2257	None
H2LN78_ORYLA	ENSORLP00000007503		0.69269	-0.52972	0.33252	0.47819	None
H2LFU7_ORYLA	ENSORLP00000004838	glyctk	0.69317	-0.52872	0.035074	1.455	None
H2L8S5_ORYLA	ENSORLP00000002256	cox4i2	0.69422	-0.52654	0.49085	0.30906	None
H2MEA3_ORYLA	ENSORLP00000016908	eif3s6ip	0.69908	-0.51648	0.47394	0.32428	None
H2LX71_ORYLA	ENSORLP00000010726	msra	0.70051	-0.51352	0.65216	0.18564	None
H2M2F4_ORYLA	ENSORLP00000012596	fdps	0.70212	-0.51022	0.086664	1.0622	None
H2MWX8_ORYLA	ENSORLP00000023403	rhoab	0.7032	-0.50799	0.3252	0.48785	None
H2LNX4_ORYLA	ENSORLP00000007754	sdha	0.70604	-0.50218	0.1	0.99999	None
H2MZY4_ORYLA	ENSORLP00000024665	idh1	0.70699	-0.50023	0.050922	1.2931	None
H2LA19_ORYLA	ENSORLP00000002722	hsd3b7	0.70725	-0.49971	0.5696	0.24443	None
H2LDN1_ORYLA	ENSORLP00000004041	si:ch211-165i18.2	0.71097	-0.49213	0.52334	0.28121	None
H2L5D3_ORYLA	ENSORLP00000001000	kmo	0.71189	-0.49028	0.058094	1.2359	None
H2LQZ5_ORYLA	ENSORLP00000008491	ppa1b	0.71505	-0.48389	0.20289	0.69273	None
H2LX92_ORYLA	ENSORLP00000010749	pdia2	0.71533	-0.48332	0.74847	0.12583	None
ACTB_ORYLA	ENSORLP00000017151	actb	0.71569	-0.48259	0.086679	1.0621	None
H2MYH2_ORYLA	ENSORLP00000024054	cyb5r2	0.71578	-0.48241	0.11175	0.95177	None
H2LAX6_ORYLA	ENSORLP00000003042	acadl	0.71623	-0.48151	0.069889	1.1556	None
H2MPP0_ORYLA	ENSORLP00000020703	aldh8a1	0.71699	-0.47997	0.11861	0.92588	None
H2MGY2_ORYLA	ENSORLP00000017877	podn	0.71759	-0.47876	0.14427	0.84083	None
H2M7V2_ORYLA	ENSORLP00000014561	isoc2	0.72162	-0.47069	0.33845	0.4705	None
H2L3X8_ORYLA	ENSORLP00000000458	scarb2	0.72231	-0.46931	0.1703	0.76877	None
H2MRL6_ORYLA	ENSORLP00000021397	ECHDC3	0.72529	-0.46336	0.67434	0.17112	None
H2L2U8_ORYLA	ENSORLP00000000160	aox6	0.72849	-0.45702	0.097936	1.0091	None
H2MWN8_ORYLA	ENSORLP00000023293	ftcd	0.72873	-0.45654	0.021333	1.671	None
H2MFD7_ORYLA	ENSORLP00000017309	hebp2	0.72911	-0.4558	0.53589	0.27092	None
H2M5K9_ORYLA	ENSORLP00000013741	ido1	0.73	-0.45404	0.43347	0.36305	None
H2LQ15_ORYLA	ENSORLP00000008151		0.73238	-0.44934	0.50125	0.29995	None
H2L481_ORYLA	ENSORLP00000000566	DLD (1 to many)	0.73256	-0.44897	0.27749	0.55675	None
H2L6A0_ORYLA	ENSORLP00000001345	h2afy2	0.73443	-0.4453	0.43684	0.35968	None
H2LCJ2_ORYLA	ENSORLP00000003630	mdh1aa	0.73562	-0.44298	0.10305	0.98697	None
H2LY96_ORYLA	ENSORLP00000011110	zgc:64106	0.73775	-0.4388	0.10138	0.99405	None
H2LVR0_ORYLA	ENSORLP00000010195		0.73835	-0.43762	0.63957	0.19411	None
H2MN90_ORYLA	ENSORLP00000020191	tomm70a	0.73841	-0.4375	0.58412	0.2335	None
H2LHK7_ORYLA	ENSORLP00000005470		0.73887	-0.4366	0.10234	0.98995	None
H2M9D8_ORYLA	ENSORLP00000015121	psmd11b	0.73898	-0.4364	0.45787	0.33926	None
H2LM82_ORYLA	ENSORLP00000007152	zgc:110239	0.73942	-0.43553	0.64289	0.19187	None
H2LEA8_ORYLA	ENSORLP00000004277	cyb5a	0.73996	-0.43447	0.095538	1.0198	None
H2MJ85_ORYLA	ENSORLP00000018725	RAP1A	0.74031	-0.43379	0.59915	0.22247	None
H2LZM2_ORYLA	ENSORLP00000011595		0.7409	-0.43265	0.021325	1.6711	None
H2MQE8_ORYLA	ENSORLP00000020967	aldh16a1	0.74419	-0.42627	0.65314	0.185	None
H2MYG5_ORYLA	ENSORLP00000024047	decr1	0.74455	-0.42555	0.011093	1.955	None
H2MHS5_ORYLA	ENSORLP00000018193		0.74495	-0.42478	0.54854	0.26079	None
H2LFE7_ORYLA	ENSORLP00000004681	xylb	0.74586	-0.42303	0.099078	1.004	None
H2L6A8_ORYLA	ENSORLP00000001354	acads	0.75074	-0.41362	0.049274	1.3074	None
H2M443_ORYLA	ENSORLP00000013204	prdx1	0.75191	-0.41137	0.17714	0.75168	None
H2L3W7_ORYLA	ENSORLP00000000447	pcca	0.7528	-0.40966	0.417	0.37986	None
H2LUQ4_ORYLA	ENSORLP00000009832	ETFA	0.753	-0.40929	0.04772	1.3213	None
H2MC29_ORYLA	ENSORLP00000016107	ahcy	0.75336	-0.40859	0.02959	1.5289	None
H2LZL3_ORYLA	ENSORLP00000011585		0.75601	-0.40353	0.058662	1.2316	None
H2LPC8_ORYLA	ENSORLP00000007910	uox	0.75689	-0.40184	0.16058	0.7943	None
H2M0Z2_ORYLA	ENSORLP00000012071	ctsf	0.75757	-0.40056	0.68283	0.16569	None
H2L6R3_ORYLA	ENSORLP00000001517	cyp2y3	0.75816	-0.39943	0.075208	1.1237	None
H2M809_ORYLA	ENSORLP00000014620		0.76357	-0.38917	0.24906	0.60369	None
H2MFA3_ORYLA	ENSORLP00000017275	shmt1	0.76449	-0.38743	0.26418	0.5781	None
H2MA82_ORYLA	ENSORLP00000015431	si:dkey-4e7.3	0.76546	-0.3856	0.084217	1.0746	None
H2M0F6_ORYLA	ENSORLP00000011880	adka	0.76592	-0.38474	0.22315	0.6514	None
H2MJ35_ORYLA	ENSORLP00000018671	cyp2n13 (1 to many)	0.77072	-0.37571	0.2645	0.57758	None
H2M454_ORYLA	ENSORLP00000013215	gcat	0.77095	-0.3753	0.26623	0.57474	None
H2LDV1_ORYLA	ENSORLP00000004115	bhmt	0.77241	-0.37256	0.080342	1.0951	None
H2LEL0_ORYLA	ENSORLP00000004384	atp5b	0.77369	-0.37018	0.13424	0.87211	None
H2LLZ8_ORYLA	ENSORLP00000007068	eno1a	0.77637	-0.36518	0.020056	1.6978	None
H2MSC4_ORYLA	ENSORLP00000021661	flnbl	0.77797	-0.36221	0.69786	0.15623	None
H2LT79_ORYLA	ENSORLP00000009297	dhrs2	0.77941	-0.35954	0.28888	0.53929	None
H2LZR4_ORYLA	ENSORLP00000011637	sec31b	0.77972	-0.35898	0.68842	0.16215	None
H2LX07_ORYLA	ENSORLP00000010655	steap4	0.78344	-0.35211	0.45354	0.34338	None
H2MB07_ORYLA	ENSORLP00000015722	serpinb1	0.78504	-0.34916	0.52255	0.28188	None
H2MCX1_ORYLA	ENSORLP00000016410	khk	0.7858	-0.34776	0.32689	0.4856	None
H2MR31_ORYLA	ENSORLP00000021207	fh	0.78612	-0.34718	0.46238	0.335	None
H2SAL3_TAKRU	ENSTRUP00000009439	dmgdh	0.78972	-0.34058	0.25205	0.59852	None
K0A0D5_ORYLA	ENSORLP00000001501	atp6v1ba	0.79111	-0.33806	0.60495	0.21828	None
H2M2Q9_ORYLA	ENSORLP00000012706	mut	0.79153	-0.33728	0.66156	0.17943	None
H2MF28_ORYLA	ENSORLP00000017198	gstr (1 to many)	0.79543	-0.33018	0.062165	1.2065	None
H2MW59_ORYLA	ENSORLP00000023077	psmc2	0.79808	-0.3254	0.37834	0.42212	None
H2LAV3_ORYLA	ENSORLP00000003019		0.79937	-0.32306	0.17386	0.7598	None
H2MT94_ORYLA	ENSORLP00000021992	agps	0.80336	-0.31589	0.60159	0.2207	None
H2N0C8_ORYLA	ENSORLP00000024830	cyp51	0.80358	-0.31549	0.30697	0.51291	None
Q8JIM9_ORYLA	ENSORLP00000003772	gb	0.80592	-0.3113	0.26943	0.56956	None
H2M0Z1_ORYLA	ENSORLP00000012070	aifm1	0.80828	-0.30707	0.099984	1.0001	None
H2N157_ORYLA	ENSORLP00000025144	vps35	0.80837	-0.30691	0.47215	0.32592	None
H2MZ23_ORYLA	ENSORLP00000024298	pdhb	0.80875	-0.30623	0.50645	0.29547	None
H2LNF6_ORYLA	ENSORLP00000007583	gapdhs	0.80961	-0.3047	0.67168	0.17284	None
H2L2T9_ORYLA	ENSORLP00000000144	npepps	0.80962	-0.30467	0.15172	0.81896	None
H2MGN4_ORYLA	ENSORLP00000017772	aldh9a1a.1	0.81393	-0.29703	0.15887	0.79896	None
H2LTG8_ORYLA	ENSORLP00000009387	cpvl	0.81411	-0.2967	0.64885	0.18786	None
H2LMH2_ORYLA	ENSORLP00000007243	aldh7a1	0.81502	-0.29509	0.16786	0.77505	None
H2T8J2_TAKRU	ENSTRUP00000020982	atp2b4 (1 to many)	0.81609	-0.2932	0.72435	0.14005	None
H2M295_ORYLA	ENSORLP00000012535	ak4	0.81638	-0.29269	0.61086	0.21406	None
H2LCT1_ORYLA	ENSORLP00000003722	pmt	0.81664	-0.29223	0.15209	0.81791	None
H2LP17_ORYLA	ENSORLP00000007797		0.81757	-0.29059	0.75899	0.11976	None
H2MM11_ORYLA	ENSORLP00000019748	upb1	0.81791	-0.28998	0.31591	0.50044	None
H2N220_ORYLA	ENSORLP00000025489	lta4h	0.82125	-0.28411	0.56848	0.24529	None
H2LMF5_ORYLA	ENSORLP00000007226	mdh2	0.82295	-0.28113	0.3357	0.47404	None
H2M3T8_ORYLA	ENSORLP00000013098		0.82323	-0.28063	0.77901	0.10846	None
H2MY27_ORYLA	ENSORLP00000023883	cndp2	0.82455	-0.27832	0.023041	1.6375	None
H2MZ49_ORYLA	ENSORLP00000024327		0.82859	-0.27126	0.47131	0.3267	None
H2M0M9_ORYLA	ENSORLP00000011954	pip5k1ab	0.83126	-0.26663	0.7654	0.11611	None
H2LP94_ORYLA	ENSORLP00000007874	YBX2 (1 to many)	0.83427	-0.26141	0.10761	0.96813	None
H2M4Q8_ORYLA	ENSORLP00000013428	DDAH1	0.83514	-0.2599	0.35021	0.45567	None
H2MGZ4_ORYLA	ENSORLP00000017890	prdx3	0.83778	-0.25536	0.228	0.64207	None
H2MV92_ORYLA	ENSORLP00000022720	ezra	0.83815	-0.25472	0.26231	0.58119	None
H2MMD3_ORYLA	ENSORLP00000019873	psma6a	0.8401	-0.25137	0.34473	0.46252	None
H2LFS7_ORYLA	ENSORLP00000004817	prkar1ab	0.84024	-0.25113	0.81107	0.090941	None
H2LV54_ORYLA	ENSORLP00000009983	pfdn2	0.8429	-0.24657	0.8073	0.092965	None
H2LY47_ORYLA	ENSORLP00000011061	anxa4	0.84487	-0.24321	0.46777	0.32996	None
H2MSX1_ORYLA	ENSORLP00000021864	aoc2	0.84502	-0.24294	0.44473	0.3519	None
H2MWG3_ORYLA	ENSORLP00000023203	zgc:158868	0.84606	-0.24117	0.61272	0.21274	None
H2MDB5_ORYLA	ENSORLP00000016555	acad9	0.84625	-0.24085	0.38801	0.41116	None
H2LKN9_ORYLA	ENSORLP00000006593	trappc3	0.8489	-0.23633	0.8044	0.094529	None
H2M242_ORYLA	ENSORLP00000012480	bdh1	0.84921	-0.2358	0.57012	0.24403	None
H2LER5_ORYLA	ENSORLP00000004441	ndrg1a	0.84922	-0.23579	0.46067	0.33661	None
H2MPJ3_ORYLA	ENSORLP00000020655	pah	0.85003	-0.23442	0.078216	1.1067	None
H2LNN5_ORYLA	ENSORLP00000007663	suclg1	0.85279	-0.22973	0.042173	1.375	None
H2N1R0_ORYLA	ENSORLP00000025373	ugt1a1	0.85351	-0.22852	0.30571	0.51469	None
H2LP28_ORYLA	ENSORLP00000007808	si:rp71-45k5.4	0.85443	-0.22697	0.62032	0.20738	None
H2M0Y8_ORYLA	ENSORLP00000012066	oat	0.85681	-0.22296	0.49967	0.30131	None
H2MMN6_ORYLA	ENSORLP00000019982	psma5	0.85983	-0.21788	0.64503	0.19042	None
H2M4I8_ORYLA	ENSORLP00000013356	PKLR	0.86206	-0.21414	0.083392	1.0789	None
H2MGA1_ORYLA	ENSORLP00000017634	pgk1	0.86233	-0.21369	0.010779	1.9674	None
H2LAC5_ORYLA	ENSORLP00000002832	psmd8	0.86514	-0.20899	0.80792	0.092632	None
H2VE75_TAKRU	ENSTRUP00000047520	slc25a1b	0.86528	-0.20876	0.72991	0.13673	None
H2MIF7_ORYLA	ENSORLP00000018436	npepl1	0.86554	-0.20832	0.79068	0.102	None
H2LXI3_ORYLA	ENSORLP00000010844		0.8659	-0.20772	0.74464	0.12806	None
H2L760_ORYLA	ENSORLP00000001669	RAB7A (1 to many)	0.86663	-0.20651	0.32607	0.48669	None
H2LNC8_ORYLA	ENSORLP00000007555	ndufs1	0.86832	-0.2037	0.66795	0.17525	None
H2MN42_ORYLA	ENSORLP00000020141	nit2	0.86845	-0.20348	0.218	0.66154	None
H2MBR0_ORYLA	ENSORLP00000015985	NAAA	0.86882	-0.20286	0.46818	0.32959	None
H2M5R1_ORYLA	ENSORLP00000013794	mgst1.1	0.87094	-0.19935	0.34537	0.46172	None
H2MJW2_ORYLA	ENSORLP00000018963	etfb	0.87249	-0.19679	0.33434	0.47581	None
H2LGT5_ORYLA	ENSORLP00000005184	aldh2.2	0.88162	-0.18178	0.38652	0.41282	None
H2M0U7_ORYLA	ENSORLP00000012024	pvalb4	0.88572	-0.17509	0.86927	0.060847	None
H2MPZ2_ORYLA	ENSORLP00000020805	dlst	0.88572	-0.17508	0.73341	0.13465	None
H2M7W4_ORYLA	ENSORLP00000014574		0.88667	-0.17353	0.15429	0.81165	None
H2LCD2_ORYLA	ENSORLP00000003568	HRSP12	0.88942	-0.16907	0.46898	0.32884	None
H2MG18_ORYLA	ENSORLP00000017546	apoa2	0.89603	-0.15839	0.69384	0.15874	None
H2MG52_ORYLA	ENSORLP00000017582	pcbd1	0.89605	-0.15835	0.60122	0.22096	None
H2LXK0_ORYLA	ENSORLP00000010861	acsl1b	0.89673	-0.15725	0.2355	0.62801	None
H2MTD4_ORYLA	ENSORLP00000022033	cyp8b2	0.89852	-0.15438	0.16399	0.78519	None
H2L2Z7_ORYLA	ENSORLP00000000191		0.90157	-0.14948	0.74749	0.12639	None
H2N2T6_ORYLA	ENSORLP00000025776	nansa	0.90173	-0.14923	0.78391	0.10573	None
H2L5Z4_ORYLA	ENSORLP00000001233	hsd17b12b	0.90196	-0.14887	0.7308	0.1362	None
H2M9H4_ORYLA	ENSORLP00000015159	atp5l	0.90306	-0.14711	0.38528	0.41422	None
H2TAV7_TAKRU	ENSTRUP00000021797	sardh	0.90325	-0.1468	0.81869	0.086882	None
H2LTD5_ORYLA	ENSORLP00000009353	myl6	0.90392	-0.14573	0.34954	0.4565	None
H2MZG4_ORYLA	ENSORLP00000024468	hsdl2	0.90477	-0.14438	0.62397	0.20484	None
H2L7Q7_ORYLA	ENSORLP00000001874	cct4	0.90573	-0.14285	0.76232	0.11786	None
H2M1F4_ORYLA	ENSORLP00000012236	iqgap2	0.91299	-0.13133	0.73685	0.13262	None
H2SYB4_TAKRU	ENSTRUP00000017402	nnt	0.9134	-0.13068	0.83038	0.080721	None
H2SMC5_TAKRU	ENSTRUP00000013561	psmc5	0.91353	-0.13048	0.70034	0.15469	None
H2L5A2_ORYLA	ENSORLP00000000969	acox1	0.91554	-0.12731	0.06437	1.1913	None
H2MRJ5_ORYLA	ENSORLP00000021376	dhrs9	0.91637	-0.12599	0.58275	0.23452	None
H2LNN1_ORYLA	ENSORLP00000007659	adprh	0.91848	-0.12269	0.86965	0.060654	None
H2L8G7_ORYLA	ENSORLP00000002139	blvrb	0.91868	-0.12237	0.54134	0.26653	None
H2M3U8_ORYLA	ENSORLP00000013108	scp2a	0.9222	-0.11685	0.64916	0.18765	None
H2LXQ2_ORYLA	ENSORLP00000010914	hadhab	0.92224	-0.11679	0.70859	0.1496	None
H2LUB7_ORYLA	ENSORLP00000009694	got1	0.92303	-0.11555	0.61986	0.2077	None
H2LIU0_ORYLA	ENSORLP00000005922	txndc17	0.92578	-0.11126	0.68669	0.16324	None
H2LTB2_ORYLA	ENSORLP00000009330	hgd	0.92672	-0.1098	0.6345	0.19757	None
H2LEW6_ORYLA	ENSORLP00000004494	uqcrc2b	0.92678	-0.10971	0.62577	0.20359	None
H2M205_ORYLA	ENSORLP00000012441	hprt1	0.92683	-0.10963	0.68379	0.16508	None
H2N090_ORYLA	ENSORLP00000024783	sec13	0.92823	-0.10745	0.73215	0.1354	None
H2LFU6_ORYLA	ENSORLP00000004834	psmd14	0.92999	-0.10472	0.88074	0.055152	None
A8IE78_ORYLA	ENSORLP00000000559	cbr1	0.93318	-0.099776	0.64374	0.19129	None
H2N2B2_ORYLA	ENSORLP00000025590	aco1	0.93375	-0.098896	0.54944	0.26008	None
H2MVF4_ORYLA	ENSORLP00000022784	ndufa10	0.93521	-0.096644	0.8152	0.088738	None
H2M8R6_ORYLA	ENSORLP00000014887	pccb	0.94095	-0.087803	0.90419	0.043738	None
A5HL77_ORYLA	ENSORLP00000004344		0.9437	-0.083603	0.34917	0.45696	None
H2MSQ1_ORYLA	ENSORLP00000021794	TYMP	0.9449	-0.081774	0.56159	0.25058	None
H2LPQ4_ORYLA	ENSORLP00000008038	sord	0.94723	-0.07821	0.56731	0.24618	None
H2LG08_ORYLA	ENSORLP00000004900	dhtkd1	0.94751	-0.077791	0.78803	0.10346	None
H2N199_ORYLA	ENSORLP00000025197	cpne1	0.94787	-0.077236	0.8323	0.079721	None
H2TDX8_TAKRU	ENSTRUP00000022870	PCBD2	0.94872	-0.07594	0.92675	0.033036	None
H2LXD0_ORYLA	ENSORLP00000010788	uba1	0.94909	-0.075381	0.57081	0.24351	None
H2LZZ2_ORYLA	ENSORLP00000011715	phyh	0.94912	-0.075345	0.68444	0.16467	None
H2M3E1_ORYLA	ENSORLP00000012943	cfl2	0.94949	-0.074782	0.67714	0.16932	None
H2N0I0_ORYLA	ENSORLP00000024890	wu:fb66f03	0.95081	-0.07277	0.66035	0.18023	None
H2LM25_ORYLA	ENSORLP00000007095	ugdh	0.95434	-0.067419	0.78305	0.10621	None
H2MZ54_ORYLA	ENSORLP00000024335	YWHAB (1 to many)	0.95452	-0.067154	0.66113	0.17971	None
H2LWI8_ORYLA	ENSORLP00000010477	cahz	0.95514	-0.066218	0.93491	0.029229	None
H2N2G1_ORYLA	ENSORLP00000025643	eif3ea	0.95652	-0.064136	0.90518	0.043264	None
H2N0B8_ORYLA	ENSORLP00000024819	acsf2 (1 to many)	0.95928	-0.059973	0.92308	0.034759	None
H2L4K1_ORYLA	ENSORLP00000000694	SLC25A1 (1 to many)	0.97466	-0.037024	0.94938	0.022562	None
H2TXV0_TAKRU	ENSTRUP00000029509	agxt2	0.9787	-0.031056	0.94044	0.026671	None
H2M9P9_ORYLA	ENSORLP00000015241	cltca	0.9847	-0.022241	0.84066	0.075381	None
H2MGT4_ORYLA	ENSORLP00000017827	PEPD	0.98652	-0.019573	0.98199	0.0078951	None
H2L9U4_ORYLA	ENSORLP00000002642	atp1a1a.4 (1 to many)	0.98689	-0.019042	0.89992	0.045797	None
H2LDN8_ORYLA	ENSORLP00000004049	gbe1b	0.98893	-0.016054	0.90616	0.042796	None
H2LVF1_ORYLA	ENSORLP00000010082	prpf8	0.98975	-0.014858	0.98225	0.0077766	None
H2MVS9_ORYLA	ENSORLP00000022930	SDHB (1 to many)	0.98982	-0.014764	0.98938	0.0046347	None
H2MZU6_ORYLA	ENSORLP00000024615	CPA1 (1 to many)	0.99019	-0.014221	0.9896	0.0045417	None
H2M611_ORYLA	ENSORLP00000013899	ctsba	0.99176	-0.011935	0.9898	0.0044528	None
H2M068_ORYLA	ENSORLP00000011791	psmd2	0.9937	-0.0091135	0.9838	0.0070953	None
H2LTC1_ORYLA	ENSORLP00000009339	ppp2r1b	0.9938	-0.008968	0.97025	0.013117	None
H2N100_ORYLA	ENSORLP00000025083	auh	0.99384	-0.0089174	0.99132	0.0037866	None
D6RVZ3_ORYLA	ENSORLP00000000086	hk1 (1 to many)	0.99681	-0.0046037	0.99729	0.0011764	None
H2M2K7_ORYLA	ENSORLP00000012652	fggy	0.99717	-0.0040929	0.997	0.0013069	None
H2MU37_ORYLA	ENSORLP00000022296	iars2	0.99717	-0.0040929	0.997	0.0013069	None
H2M017_ORYLA	ENSORLP00000011740	snrpb	0.99773	-0.0032842	0.99759	0.0010481	None
H2MRT3_ORYLA	ENSORLP00000021466	khdrbs1a	0.99958	-0.00060166	0.99941	0.00025554	None
H2LKL6_ORYLA	ENSORLP00000006568	Gb-alpha1	0.99988	-0.00018028	0.99942	0.00025129	None

## Sheet: Table S4
Supplementary table S4. Complete list of transcripts that are significantly sex-over-expressed in female and male livers and their respective metabolic pathway enrichment.
Encoded protein ID	Gene name	log2 FC (F Vs M)	PValue	FDR	Up-regulated in
ENSORLP00000007656	ol-vit1	19.049	1.99977e-129	6.81889e-126	Females		Metaboanalyst 3.0 Pathways	Total	Expected	Hits	P.Value
ENSORLP00000008173	vtg3	17.1579	3.06346e-257	6.26753e-253	Females		Steroid biosynthesis	18	0.27253	2	0.028878
ENSORLP00000007793	vit-6	16.6812	1.04913e-232	1.07321e-228	Females		Arginine and proline metabolism	57	0.86301	3	0.051748
ENSORLP00000007667	Uncharacterized	14.7446	1.30997e-143	6.70019e-140	Females		Alanine, aspartate and glutamate metabolism	32	0.4845	2	0.082477
ENSORLP00000006088	wfdc2 (2 of 2)	14.2537	2.26886e-128	6.63122e-125	Females		Cysteine and methionine metabolism	35	0.52992	2	0.096305
ENSORLP00000006074	wfdc2 (1 of 2)	13.3762	4.84373e-110	1.10109e-106	Females
ENSORLP00000016715	Uncharacterized	12.021	1.06609e-86	1.45407e-83	Females
ENSORLP00000002332	FAM46A (1 of 2)	11.746	5.37154e-34	3.66321e-31	Females
ENSORLP00000023360	Uncharacterized	9.96163	2.47455e-20	7.55625e-18	Females
ENSORLP00000010151	CYP2W1 (1 of 3)	9.78035	4.25903e-145	2.90451e-141	Females
ENSORLP00000000173	Uncharacterized	9.73735	3.234e-37	2.28153e-34	Females
ENSORLP00000016711	Uncharacterized	9.50821	7.33854e-120	1.87674e-116	Females
ENSORLP00000007553	hebp3	9.4595	1.18449e-106	2.42335e-103	Females
ENSORLP00000012870	BEND7	9.34716	1.12336e-32	6.56651e-30	Females
ENSORLP00000020046	UNC79	9.29379	4.16693e-31	2.24345e-28	Females
ENSORLP00000013184	tspan13b	9.24601	2.62068e-32	1.48935e-29	Females
ENSORLP00000023336	ANO9 (2 of 2)	9.163	1.31236e-07	6.83195e-06	Females
ENSORLP00000023667	gabra6b	8.9435	1.94382e-11	2.23419e-09	Females
ENSORLP00000008208	rxfp3	8.82128	2.39684e-12	3.08408e-10	Females
ENSORLP00000009654	TMEM235	8.52729	9.92174e-19	2.81929e-16	Females
ENSORLP00000017075	slc6a2	8.48838	2.1705e-09	1.66941e-07	Females
ENSORLP00000006121	rtn4rl1b	8.41857	1.86124e-14	3.30398e-12	Females
ENSORLP00000013216	baiap2l2b	8.13428	4.52512e-14	7.65119e-12	Females
ENSORLP00000013188	fam20cl	8.11011	1.64089e-142	6.71421e-139	Females
ENSORLP00000007978	adora1	8.10154	1.10832e-12	1.52182e-10	Females
ENSORLP00000013645	Uncharacterized	8.08251	5.83853e-97	9.18849e-94	Females
ENSORLP00000005013	Uncharacterized	7.7951	1.82705e-08	1.13962e-06	Females
ENSORLP00000006963	Uncharacterized	7.64052	0.000645474	0.00829508	Females
ENSORLP00000005276	Uncharacterized	7.44217	2.14117e-05	0.000535528	Females
ENSORLP00000017229	si:dkey-113d16.9	7.41176	2.69609e-05	0.000645138	Females
ENSORLP00000014713	SLC41A3 (2 of 2)	7.40393	2.78202e-76	3.16207e-73	Females
ENSORLP00000016901	fabp7a	7.38159	4.61854e-79	5.55828e-76	Females
ENSORLP00000013368	ela3l	7.10773	1.21651e-06	4.7955e-05	Females
ENSORLP00000005046	myof	7.05832	1.78235e-53	1.82325e-50	Females
ENSORLP00000012820	cpt1b	7.05135	1.10532e-30	5.65344e-28	Females
ENSORLP00000005945	gpnmb	7.04875	2.79031e-37	2.03882e-34	Females
ENSORLP00000010295	col6a3	7.04787	0.000199544	0.00326141	Females
ENSORLP00000013721	si:ch211-120k19.1	6.97886	1.80464e-08	1.12909e-06	Females
ENSORLP00000005679	slc35a3b	6.85277	3.71784e-31	2.05577e-28	Females
ENSORLP00000005193	fabp2	6.77732	4.50369e-51	4.38767e-48	Females
ENSORLP00000025183	PRIMA1	6.71485	1.17375e-08	7.89924e-07	Females
ENSORLP00000000509	slc12a3	6.58334	2.62861e-07	1.27438e-05	Females
ENSORLP00000012711	1-sf	6.55199	1.52081e-99	2.59286e-96	Females
ENSORLP00000010079	chrne	6.5304	8.11247e-55	8.73542e-52	Females
ENSORLP00000006831	cdh16	6.50388	0.000112518	0.00207611	Females
ENSORLP00000006836	dachc	6.4878	3.13921e-17	7.92902e-15	Females
ENSORLP00000007975	kcnn4	6.42379	4.72736e-25	1.97382e-22	Females
ENSORLP00000012647	Uncharacterized	6.35125	6.70133e-102	1.24639e-98	Females
ENSORLP00000014639	scn12aa	6.26769	0.000442183	0.00616675	Females
ENSORLP00000020573	CEL (3 of 3)	6.22841	6.40147e-06	0.000194603	Females
ENSORLP00000018928	ocstamp	6.22204	4.86815e-05	0.00105283	Females
ENSORLP00000015751	caprin2	6.18635	2.11916e-05	0.000530673	Females
ENSORLP00000014396	LAMA4	6.16571	1.41693e-06	5.50074e-05	Females
ENSORLP00000020494	slc48a1b	6.08619	5.42522e-16	1.16836e-13	Females
ENSORLP00000020755	dmbx1b	6.06447	4.13182e-06	0.000134821	Females
ENSORLP00000018192	esr1	6.05546	1.90024e-91	2.77692e-88	Females
ENSORLP00000011848	fam20cb (2 of 2)	6.03914	2.60334e-33	1.61399e-30	Females
ENSORLP00000021777	BEST3	6.038	0.000100827	0.0019032	Females
ENSORLP00000024038	Uncharacterized	6.02924	0.000378606	0.00545102	Females
ENSORLP00000002027	scamp2l	6.02621	0.000150983	0.00262444	Females
ENSORLP00000007867	fam134b	6.01733	6.64038e-83	8.49097e-80	Females
ENSORLP00000018950	cxcl12	5.862	0.000742892	0.00926758	Females
ENSORLP00000012583	mapk8ip2	5.79924	1.5004e-05	0.000399214	Females
ENSORLP00000019253	Uncharacterized	5.72703	1.30049e-05	0.000352408	Females
ENSORLP00000018089	CEL (1 of 3)	5.65157	6.33318e-05	0.00131664	Females
ENSORLP00000007279	vav3a	5.63445	9.78514e-25	4.00388e-22	Females
ENSORLP00000025558	Uncharacterized	5.62351	0.000100829	0.0019032	Females
ENSORLP00000007104	ca6	5.61731	0.000678262	0.00864548	Females
ENSORLP00000007858	Uncharacterized	5.61292	0.000220799	0.00352365	Females
ENSORLP00000018833	il12rb2	5.58891	1.10444e-09	9.26058e-08	Females
ENSORLP00000010749	pdia2	5.58059	2.08125e-05	0.0005231	Females
ENSORLP00000024615	CPA1 (2 of 2)	5.55969	0.000635396	0.00819128	Females
ENSORLP00000011217	mapk11	5.55803	0.000255026	0.00394076	Females
ENSORLP00000000293	c6ast3	5.55716	0.000163098	0.00279125	Females
ENSORLP00000018128	CEL (2 of 3)	5.50064	0.000211859	0.00343184	Females
ENSORLP00000016600	Uncharacterized	5.48964	0.000489614	0.0066991	Females
ENSORLP00000015574	ccr9b	5.4699	3.42823e-17	8.55344e-15	Females
ENSORLP00000000360	si:ch211-255i20.3	5.44935	0.000753426	0.00935904	Females
ENSORLP00000011348	cxcl12a	5.43061	2.17329e-05	0.000540258	Females
ENSORLP00000023742	Uncharacterized	5.42652	0.000229779	0.00364705	Females
ENSORLP00000009717	CNNM1 (2 of 2)	5.40996	0.000272574	0.00415166	Females
ENSORLP00000014348	cldn11a	5.40647	0.000238308	0.00374178	Females
ENSORLP00000001177	cpa2	5.40247	1.01575e-05	0.00028585	Females
ENSORLP00000021751	rgs9b	5.38279	5.84024e-44	4.77942e-41	Females
ENSORLP00000012585	cpb1	5.35093	0.000117448	0.00214351	Females
ENSORLP00000011160	gem	5.26695	0.000778985	0.00962394	Females
ENSORLP00000016216	fbln2	5.24984	1.77475e-12	2.40461e-10	Females
ENSORLP00000005766	ela2l	5.22139	0.000101103	0.00190508	Females
ENSORLP00000010338	Uncharacterized	5.2133	0.000112639	0.00207611	Females
ENSORLP00000021509	phgdh	5.20668	6.17087e-05	0.00128695	Females
ENSORLP00000010182	SLCO5A1 (3 of 3)	5.18414	0.000997845	0.011659	Females
ENSORLP00000024264	ASTL (10 of 10)	5.16288	0.000634925	0.00819037	Females
ENSORLP00000016815	ca8	5.12692	0.000351797	0.00512271	Females
ENSORLP00000006061	slc7a1	5.12514	1.8531e-09	1.45817e-07	Females
ENSORLP00000015007	FBXO2	5.12114	0.000297572	0.00446336	Females
ENSORLP00000024837	zgc:92137	5.10102	8.73837e-05	0.0017108	Females
ENSORLP00000002399	itga2.2	5.07157	0.000936056	0.0111302	Females
ENSORLP00000010919	Uncharacterized	5.04117	6.47245e-13	9.26013e-11	Females
ENSORLP00000022987	pla2g1b	5.02175	0.000105673	0.001969	Females
ENSORLP00000024892	endou	4.97142	3.48942e-06	0.000117225	Females
ENSORLP00000009833	cxcl19	4.96854	5.14841e-07	2.27007e-05	Females
ENSORLP00000013922	bach2a	4.9626	0.000203341	0.00331223	Females
ENSORLP00000005703	ela2	4.94815	0.000314433	0.00467853	Females
ENSORLP00000004007	SLC7A1 (1 of 2)	4.85755	7.27705e-34	4.80262e-31	Females
ENSORLP00000008068	ctrl	4.84187	0.000260099	0.00400403	Females
ENSORLP00000009657	esyt1a	4.71229	6.20246e-12	7.64435e-10	Females
ENSORLP00000010623	mctp2a	4.69684	0.000309175	0.00461035	Females
ENSORLP00000021501	Uncharacterized	4.65121	0.000180627	0.00302906	Females
ENSORLP00000008474	adgrl1a	4.61545	0.000190116	0.00313929	Females
ENSORLP00000005443	KIF5B (2 of 2)	4.60862	9.64221e-08	5.17601e-06	Females
ENSORLP00000009786	rbms2b	4.57259	2.34309e-20	7.26322e-18	Females
ENSORLP00000002178	rims1a	4.57138	0.000515758	0.00695577	Females
ENSORLP00000003068	si:ch73-22a13.3	4.48918	8.91871e-20	2.64446e-17	Females
ENSORLP00000004687	adgrb1a	4.45954	9.9808e-05	0.00189422	Females
ENSORLP00000025406	abca1b	4.45934	2.89573e-08	1.71721e-06	Females
ENSORLP00000007899	Uncharacterized	4.37946	0.000892657	0.0107239	Females
ENSORLP00000001793	ckmt1	4.37275	6.65298e-31	3.49008e-28	Females
ENSORLP00000025295	Uncharacterized	4.32203	0.000181995	0.00304451	Females
ENSORLP00000008141	cd151	4.31304	0.000258576	0.00398943	Females
ENSORLP00000004112	CNTN1 (1 of 2)	4.30265	6.46102e-05	0.00133252	Females
ENSORLP00000022633	egln3	4.26407	1.9971e-08	1.23068e-06	Females
ENSORLP00000018909	si:dkey-109a10.2	4.23829	8.29022e-05	0.0016435	Females
ENSORLP00000020884	dnase1	4.23298	0.000560053	0.00744497	Females
ENSORLP00000020887	selp	4.21341	2.18764e-06	7.84687e-05	Females
ENSORLP00000023324	matn4	4.20628	0.00017983	0.00302064	Females
ENSORLP00000012409	gorasp1	4.20233	1.23762e-08	8.19644e-07	Females
ENSORLP00000019466	CKAP4	4.18095	1.47675e-08	9.56101e-07	Females
ENSORLP00000015282	mfsd4a	4.157	1.09762e-32	6.56651e-30	Females
ENSORLP00000016290	eva1a	4.15162	3.784e-05	0.00085638	Females
ENSORLP00000008618	wscd2	4.12001	4.1911e-10	3.71193e-08	Females
ENSORLP00000005129	ROBO2 (1 of 3)	4.10633	2.10323e-08	1.28832e-06	Females
ENSORLP00000018347	ZBTB16 (3 of 3)	4.10133	2.54784e-08	1.52788e-06	Females
ENSORLP00000023352	pim2	4.06171	6.30208e-14	1.03147e-11	Females
ENSORLP00000020875	GLUL (2 of 2)	4.05993	4.20589e-30	2.04877e-27	Females
ENSORLP00000006110	csf1ra	4.05292	1.36682e-11	1.6164e-09	Females
ENSORLP00000011736	arhgef10lb	4.04258	0.000160736	0.00276576	Females
ENSORLP00000009610	ccr9a	4.03176	4.8913e-13	7.19937e-11	Females
ENSORLP00000013378	HELZ2	4.02238	2.29643e-07	1.12668e-05	Females
ENSORLP00000019967	slc12a8	3.99933	0.000230964	0.00366019	Females
ENSORLP00000017065	tryp	3.9989	0.000162164	0.00278195	Females
ENSORLP00000001374	ACSL6	3.99457	2.55406e-08	1.52788e-06	Females
ENSORLP00000009140	Uncharacterized	3.99075	0.000183112	0.00305571	Females
ENSORLP00000005540	klb	3.98758	0.000266014	0.00407364	Females
ENSORLP00000010020	rdh10a	3.95596	8.66467e-05	0.00170452	Females
ENSORLP00000006894	myo5c	3.9493	2.63435e-24	1.05679e-21	Females
ENSORLP00000008826	dennd4a	3.92442	4.24705e-08	2.46148e-06	Females
ENSORLP00000015990	Uncharacterized	3.92147	3.0887e-06	0.000105319	Females
ENSORLP00000010087	Uncharacterized	3.89586	5.14804e-26	2.19424e-23	Females
ENSORLP00000005140	Uncharacterized	3.89499	1.20165e-08	8.00803e-07	Females
ENSORLP00000013835	sytl1	3.89261	1.89183e-09	1.48295e-07	Females
ENSORLP00000015813	mapk15	3.88739	0.000941086	0.0111486	Females
ENSORLP00000010028	sox8	3.87095	3.13953e-05	0.000736602	Females
ENSORLP00000020475	pglyrp2 (2 of 2)	3.86038	1.00855e-07	5.38744e-06	Females
ENSORLP00000018345	ZBTB16 (2 of 3)	3.76867	6.01555e-06	0.000185131	Females
ENSORLP00000025702	try	3.76832	0.000269848	0.00411694	Females
ENSORLP00000006878	klhl5	3.75859	4.29831e-06	0.000140031	Females
ENSORLP00000018639	gria4b	3.73779	2.46535e-07	1.20092e-05	Females
ENSORLP00000010769	PDILT	3.72348	0.000833924	0.0101374	Females
ENSORLP00000006070	mapk4	3.71802	0.000130507	0.00233803	Females
ENSORLP00000010543	Uncharacterized	3.71748	1.62064e-12	2.21045e-10	Females
ENSORLP00000000712	wu:fd14a06 (1 of 2)	3.70947	1.81469e-16	4.26744e-14	Females
ENSORLP00000021579	si:ch211-240l19.5	3.69908	0.000516114	0.00695597	Females
ENSORLP00000012484	COL21A1	3.68419	9.75845e-05	0.00186239	Females
ENSORLP00000007351	mfsd2ab	3.65156	1.07835e-06	4.30898e-05	Females
ENSORLP00000001338	LGALS4	3.63543	1.19105e-08	7.9633e-07	Females
ENSORLP00000009148	ablim1b	3.63485	3.50853e-06	0.000117674	Females
ENSORLP00000011429	ppa1a	3.62954	0.000144736	0.00254084	Females
ENSORLP00000015268	pycr1b	3.57491	3.81288e-18	1.02642e-15	Females
ENSORLP00000010810	Uncharacterized	3.57075	5.64587e-06	0.000175813	Females
ENSORLP00000008411	tle3a	3.56611	3.2661e-10	2.98309e-08	Females
ENSORLP00000004312	arfip2a	3.55475	8.81209e-10	7.54337e-08	Females
ENSORLP00000001981	arhgap4b	3.55121	8.54063e-06	0.000247848	Females
ENSORLP00000011704	cdk16 (2 of 2)	3.54713	4.85257e-05	0.00105097	Females
ENSORLP00000011580	mat2aa	3.54652	2.23797e-18	6.18739e-16	Females
ENSORLP00000010093	Uncharacterized	3.54326	6.48557e-16	1.36792e-13	Females
ENSORLP00000013616	ppp2r3b	3.53811	1.46699e-09	1.18629e-07	Females
ENSORLP00000025163	irbp	3.53123	1.51782e-06	5.81519e-05	Females
ENSORLP00000008394	cyp24a1	3.52399	0.000384397	0.00552661	Females
ENSORLP00000004477	col5a1	3.48251	1.13687e-06	4.52513e-05	Females
ENSORLP00000008956	WNK3	3.46026	0.00024048	0.00377298	Females
ENSORLP00000009115	hdac9b	3.45012	1.31114e-28	6.09652e-26	Females
ENSORLP00000005370	ezh1	3.43477	1.14874e-47	9.79253e-45	Females
ENSORLP00000008434	ADGRE5 (1 of 2)	3.43456	5.79522e-07	2.52803e-05	Females
ENSORLP00000000516	Uncharacterized	3.43185	1.75886e-22	6.42581e-20	Females
ENSORLP00000012985	Uncharacterized	3.4105	1.51782e-05	0.000400424	Females
ENSORLP00000022269	ak7a	3.37724	1.46624e-09	1.18629e-07	Females
ENSORLP00000013817	efcab1	3.36774	0.000115518	0.00211773	Females
ENSORLP00000020179	aspg	3.34068	3.50963e-18	9.5738e-16	Females
ENSORLP00000002468	Uncharacterized	3.30533	0.000572337	0.00756425	Females
ENSORLP00000009237	TCP11	3.30255	3.42164e-06	0.0001159	Females
ENSORLP00000015440	nav3	3.26532	2.04257e-05	0.000515277	Females
ENSORLP00000002502	efemp2a	3.23715	3.90175e-07	1.79788e-05	Females
ENSORLP00000015970	Uncharacterized	3.18513	2.789e-05	0.00066349	Females
ENSORLP00000010770	IFI44L	3.17516	0.000560765	0.00744497	Females
ENSORLP00000014918	specc1	3.16276	5.20117e-07	2.28349e-05	Females
ENSORLP00000020950	CCDC148	3.16078	2.70089e-07	1.30324e-05	Females
ENSORLP00000004208	waif2	3.16003	0.000563581	0.00746781	Females
ENSORLP00000013609	cax2	3.15964	2.69028e-09	2.01613e-07	Females
ENSORLP00000018612	c6	3.15045	2.62646e-05	0.000631848	Females
ENSORLP00000004641	PRSS23	3.14243	0.0009819	0.0115267	Females
ENSORLP00000007986	smox	3.12994	6.07813e-24	2.34627e-21	Females
ENSORLP00000007071	trpc6a	3.12746	2.37049e-15	4.70853e-13	Females
ENSORLP00000014508	creld2	3.1127	1.77565e-30	8.8605e-28	Females
ENSORLP00000001023	cdc42ep3	3.10924	0.000496303	0.00677376	Females
ENSORLP00000009265	zgc:154058	3.10851	1.6817e-26	7.32042e-24	Females
ENSORLP00000004298	ctnnal1	3.10073	8.10923e-21	2.59229e-18	Females
ENSORLP00000007954	CCDC86 (1 of 2)	3.09894	0.00029315	0.00441321	Females
ENSORLP00000003891	pik3r5	3.09512	0.000321139	0.00475756	Females
ENSORLP00000017990	ptrfb	3.09044	2.51608e-06	8.85999e-05	Females
ENSORLP00000009644	pyroxd2	3.07433	1.57856e-28	7.17685e-26	Females
ENSORLP00000021856	pabpc4	3.06982	1.50004e-09	1.20824e-07	Females
ENSORLP00000018061	cpz	3.0632	2.99269e-11	3.32758e-09	Females
ENSORLP00000025166	Uncharacterized	3.0558	3.04552e-06	0.000104195	Females
ENSORLP00000020144	KIF21B	3.05576	0.000216293	0.0034707	Females
ENSORLP00000008198	slc45a2	3.04613	1.80684e-07	9.03818e-06	Females
ENSORLP00000021903	runx3	3.0422	6.95544e-05	0.00141032	Females
ENSORLP00000003185	ccdc88b	3.02164	5.30687e-06	0.000167293	Females
ENSORLP00000006505	lgi1b	3.01103	1.55943e-16	3.75346e-14	Females
ENSORLP00000012926	LPAR4	2.9839	0.000101125	0.00190508	Females
ENSORLP00000013400	klf9	2.98275	5.7244e-12	7.09791e-10	Females
ENSORLP00000002582	Uncharacterized	2.98151	0.000384357	0.00552661	Females
ENSORLP00000019610	dram1	2.96496	0.000148833	0.00259538	Females
ENSORLP00000011769	VAV1	2.94934	4.17483e-10	3.71193e-08	Females
ENSORLP00000011190	rad54b	2.93631	9.93742e-05	0.0018895	Females
ENSORLP00000024820	slc6a15	2.93605	0.000497463	0.00678506	Females
ENSORLP00000016268	efhc1	2.93175	0.000204247	0.00332352	Females
ENSORLP00000010030	pleca	2.91339	6.48223e-09	4.58893e-07	Females
ENSORLP00000022639	faima	2.89366	1.2676e-05	0.000344407	Females
ENSORLP00000005319	arhgef16	2.88555	6.71586e-05	0.001374	Females
ENSORLP00000019171	dcn	2.8709	0.000163718	0.00279825	Females
ENSORLP00000020777	Uncharacterized	2.86758	5.05877e-07	2.24994e-05	Females
ENSORLP00000009503	myo1ha	2.85535	1.90993e-05	0.000485407	Females
ENSORLP00000012779	ADAP2 (2 of 2)	2.84682	2.32384e-05	0.00057075	Females
ENSORLP00000013110	tfec	2.84676	6.94536e-05	0.00140967	Females
ENSORLP00000005334	or129-1	2.84602	5.87606e-07	2.55241e-05	Females
ENSORLP00000013946	numa1	2.81699	0.000166313	0.00283786	Females
ENSORLP00000014511	TACC2	2.8129	6.86836e-07	2.90931e-05	Females
ENSORLP00000001311	mctp1b	2.8126	6.1206e-05	0.00127908	Females
ENSORLP00000014315	Uncharacterized	2.81204	4.05609e-10	3.63963e-08	Females
ENSORLP00000012075	angpt2a	2.80642	4.56294e-05	0.00100057	Females
ENSORLP00000015983	RBBP6 (2 of 2)	2.79677	3.8881e-06	0.000128095	Females
ENSORLP00000019363	Uncharacterized	2.7894	1.80175e-05	0.000464256	Females
ENSORLP00000011123	pdp1	2.77986	1.20158e-16	2.92655e-14	Females
ENSORLP00000007945	si:dkey-79d12.5	2.77366	5.77283e-14	9.52471e-12	Females
ENSORLP00000018112	mmp13b	2.75538	5.54018e-06	0.000173048	Females
ENSORLP00000000230	DOC2A (1 of 2)	2.75187	0.000681608	0.00865613	Females
ENSORLP00000012738	chkb	2.74288	7.27582e-12	8.75624e-10	Females
ENSORLP00000025070	STX11 (2 of 2)	2.73963	0.000127586	0.00229174	Females
ENSORLP00000007491	aadac	2.73644	0.000796675	0.00979635	Females
ENSORLP00000007515	p2ry12	2.72332	4.08928e-10	3.65339e-08	Females
ENSORLP00000017861	olgc9	2.72328	4.22683e-07	1.93028e-05	Females
ENSORLP00000007511	spock3 (1 of 2)	2.72133	0.000727301	0.00912315	Females
ENSORLP00000022967	grk6	2.71542	5.44646e-06	0.000170642	Females
ENSORLP00000021787	matk	2.71038	1.08652e-05	0.000304509	Females
ENSORLP00000000992	prex1	2.70378	5.79023e-09	4.14204e-07	Females
ENSORLP00000017312	adgrd1	2.70194	1.31728e-09	1.0867e-07	Females
ENSORLP00000013240	si:ch211-236c15.2	2.66075	0.000291774	0.0043965	Females
ENSORLP00000014516	fzd9b	2.65394	5.71884e-11	6.2235e-09	Females
ENSORLP00000008275	Uncharacterized	2.64911	1.24119e-07	6.49452e-06	Females
ENSORLP00000018358	fam118b	2.6332	2.72538e-07	1.31197e-05	Females
ENSORLP00000013542	Uncharacterized	2.63211	0.000573786	0.0075742	Females
ENSORLP00000010561	pprc1	2.61226	2.38504e-12	3.08408e-10	Females
ENSORLP00000016474	dph6	2.60965	1.7846e-06	6.57859e-05	Females
ENSORLP00000019880	kif15	2.58187	0.000288362	0.00435716	Females
ENSORLP00000020301	TLR5 (1 of 2)	2.57973	2.18423e-10	2.12796e-08	Females
ENSORLP00000012031	VILL	2.559	0.000829531	0.0101106	Females
ENSORLP00000010549	Uncharacterized	2.55769	2.99497e-07	1.41511e-05	Females
ENSORLP00000000888	cacna2d4b	2.55539	1.52467e-13	2.43698e-11	Females
ENSORLP00000006699	bicc1a	2.55355	0.000877184	0.0105504	Females
ENSORLP00000015190	tagapb	2.54791	1.07493e-06	4.3037e-05	Females
ENSORLP00000008599	ankrd33ba	2.53704	2.65732e-05	0.000637353	Females
ENSORLP00000001690	mprip	2.52153	1.40354e-05	0.000376839	Females
ENSORLP00000006486	dffa	2.51762	0.000254124	0.0039298	Females
ENSORLP00000021330	PLD4	2.51274	0.000107744	0.00200393	Females
ENSORLP00000010875	arhgap15	2.50918	1.64016e-05	0.000428556	Females
ENSORLP00000017178	zgc:92287	2.4984	2.91383e-07	1.38316e-05	Females
ENSORLP00000018214	sh3d21	2.49723	0.000975073	0.0114649	Females
ENSORLP00000024908	fkbp5	2.4848	1.95889e-09	1.52384e-07	Females
ENSORLP00000018200	syk	2.46897	0.000121089	0.00219509	Females
ENSORLP00000022276	tlr8a	2.4683	0.00015308	0.00265188	Females
ENSORLP00000019268	hmha1b	2.46348	2.16413e-08	1.32167e-06	Females
ENSORLP00000009402	slc7a8b	2.46153	0.000212032	0.00343193	Females
ENSORLP00000010515	Uncharacterized	2.45369	3.5961e-16	7.82687e-14	Females
ENSORLP00000012436	Uncharacterized	2.45291	1.23496e-05	0.000336881	Females
ENSORLP00000024981	mylkb	2.4337	1.33507e-06	5.23262e-05	Females
ENSORLP00000013452	ches1	2.43323	1.30329e-10	1.32657e-08	Females
ENSORLP00000007229	slit2	2.43244	8.96995e-05	0.00174777	Females
ENSORLP00000020092	ADORA1 (2 of 2)	2.42887	0.000896059	0.0107459	Females
ENSORLP00000009467	OTUD7A	2.42637	0.000455404	0.0062911	Females
ENSORLP00000015781	IDH2 (2 of 2)	2.42617	5.04636e-18	1.34082e-15	Females
ENSORLP00000009068	Uncharacterized	2.4093	2.81878e-06	9.74146e-05	Females
ENSORLP00000009049	il10ra	2.40823	2.09596e-05	0.00052615	Females
ENSORLP00000008201	B3GNT3 (1 of 4)	2.3956	7.59018e-06	0.000225054	Females
ENSORLP00000019021	stat4	2.38988	2.80223e-10	2.62986e-08	Females
ENSORLP00000012607	FAM124A	2.38653	0.000628526	0.00812319	Females
ENSORLP00000017517	Uncharacterized	2.38481	0.00035586	0.00517084	Females
ENSORLP00000022933	Uncharacterized	2.37892	0.000737194	0.00920883	Females
ENSORLP00000014030	gpr183a	2.37752	0.000440418	0.00615472	Females
ENSORLP00000010109	slc2a11b (2 of 2)	2.37415	0.000454218	0.00628319	Females
ENSORLP00000011525	myo1f	2.37364	1.2184e-05	0.000333697	Females
ENSORLP00000017550	crlf1a	2.37255	6.31467e-08	3.52021e-06	Females
ENSORLP00000019520	bcl6a	2.36275	1.79801e-10	1.80321e-08	Females
ENSORLP00000021665	CACNA1E (1 of 2)	2.35981	6.41665e-05	0.00132594	Females
ENSORLP00000017172	mmp2	2.35918	0.000437188	0.00612591	Females
ENSORLP00000010930	prkcba	2.338	8.62988e-06	0.000250083	Females
ENSORLP00000014218	il13ra1	2.33187	0.000415256	0.00588019	Females
ENSORLP00000013640	Uncharacterized	2.31914	0.000113785	0.00209158	Females
ENSORLP00000006441	col2a1b	2.31808	3.97335e-05	0.000892687	Females
ENSORLP00000002300	slc7a3a	2.31778	8.55163e-07	3.5282e-05	Females
ENSORLP00000004802	TRIM69	2.31432	5.68829e-06	0.000176596	Females
ENSORLP00000007700	ahcyl1 (2 of 2)	2.29915	0.000897054	0.0107515	Females
ENSORLP00000006100	mpeg1.2	2.29737	4.20857e-08	2.44611e-06	Females
ENSORLP00000006326	slc43a2b	2.2958	1.67737e-06	6.24823e-05	Females
ENSORLP00000000818	blnk	2.29073	8.71268e-06	0.000252125	Females
ENSORLP00000004346	adap2	2.28691	0.000190597	0.00314217	Females
ENSORLP00000016040	csf1rb	2.28479	6.04991e-05	0.00126689	Females
ENSORLP00000001826	isg20	2.27999	2.68542e-09	2.01613e-07	Females
ENSORLP00000015994	Uncharacterized	2.27912	0.000287497	0.00435167	Females
ENSORLP00000015793	ZNF710 (2 of 2)	2.27326	0.000424092	0.00597555	Females
ENSORLP00000010772	plekhh1	2.2693	0.000816489	0.00998478	Females
ENSORLP00000017587	ENDOD1 (5 of 5)	2.26885	4.25429e-05	0.000943364	Females
ENSORLP00000019457	Uncharacterized	2.26856	2.05669e-13	3.21205e-11	Females
ENSORLP00000008577	zgc:194312	2.23891	0.000366859	0.00530804	Females
ENSORLP00000006725	Uncharacterized	2.23668	0.000186567	0.00310179	Females
ENSORLP00000019546	CLSTN2	2.2324	0.000150617	0.00262254	Females
ENSORLP00000018136	csf3r	2.23174	2.1856e-07	1.07586e-05	Females
ENSORLP00000018346	CCDC134	2.22825	2.78598e-10	2.62665e-08	Females
ENSORLP00000008608	Uncharacterized	2.22435	0.000573831	0.0075742	Females
ENSORLP00000008528	PDLIM7	2.22175	9.58181e-10	8.10059e-08	Females
ENSORLP00000009618	snx10b	2.22078	0.000452739	0.00627972	Females
ENSORLP00000021498	Uncharacterized	2.21492	0.000279993	0.00425269	Females
ENSORLP00000009050	Uncharacterized	2.21192	0.000133166	0.00237231	Females
ENSORLP00000003850	ahnak	2.20283	2.6896e-13	4.13734e-11	Females
ENSORLP00000013816	ttyh2	2.19639	1.50193e-05	0.000399214	Females
ENSORLP00000004288	Uncharacterized	2.18998	5.37719e-05	0.00114715	Females
ENSORLP00000013657	tmem263	2.18701	9.18989e-13	1.27038e-10	Females
ENSORLP00000008273	jak3	2.18592	0.000112313	0.00207611	Females
ENSORLP00000002048	ITGAL	2.18151	2.17033e-06	7.80367e-05	Females
ENSORLP00000004247	MEDAG	2.17409	6.28449e-06	0.000191902	Females
ENSORLP00000001508	col7a1	2.17248	1.83762e-05	0.000469947	Females
ENSORLP00000022682	CEP250	2.16649	0.00013997	0.00247506	Females
ENSORLP00000009215	dock10	2.15929	0.000464962	0.00640583	Females
ENSORLP00000025392	cxcr4b	2.15773	0.000222627	0.0035473	Females
ENSORLP00000012678	Uncharacterized	2.15382	6.37299e-05	0.00132139	Females
ENSORLP00000019871	tfeb	2.15232	7.5206e-15	1.4116e-12	Females
ENSORLP00000004891	rbms1a	2.13795	0.000615616	0.00800184	Females
ENSORLP00000014360	arhgap27	2.12899	0.000438338	0.00613403	Females
ENSORLP00000015151	slc41a1	2.12056	2.00253e-22	7.18769e-20	Females
ENSORLP00000006742	entpd3	2.11509	5.65691e-06	0.000175889	Females
ENSORLP00000005685	PHOSPHO1 (2 of 2)	2.11352	4.4115e-08	2.54957e-06	Females
ENSORLP00000015173	ezrb	2.11332	2.03875e-10	1.99573e-08	Females
ENSORLP00000011554	fes	2.11035	0.000110136	0.00204287	Females
ENSORLP00000008643	ptprh	2.10557	0.000676748	0.00864548	Females
ENSORLP00000002049	cybb	2.09956	0.000982796	0.0115267	Females
ENSORLP00000001307	ampd3b	2.09121	5.77998e-06	0.000179171	Females
ENSORLP00000011076	asns	2.08844	2.96084e-09	2.20276e-07	Females
ENSORLP00000010202	prickle2b	2.08618	7.19022e-11	7.70182e-09	Females
ENSORLP00000013149	erc1a	2.08609	1.86269e-12	2.4746e-10	Females
ENSORLP00000011941	ar	2.07594	1.09733e-15	2.29085e-13	Females
ENSORLP00000008861	vwa9	2.06974	1.26445e-10	1.29347e-08	Females
ENSORLP00000001595	sytl4	2.06911	5.817e-15	1.11224e-12	Females
ENSORLP00000000496	piezo1	2.06233	1.74224e-06	6.44566e-05	Females
ENSORLP00000007406	ptk2ba	2.05937	9.45631e-05	0.00182172	Females
ENSORLP00000015669	Uncharacterized	2.05454	2.1958e-06	7.85205e-05	Females
ENSORLP00000020977	PKP4	2.05182	8.36256e-15	1.55536e-12	Females
ENSORLP00000009417	b4galnt1a	2.04838	0.000734987	0.00919138	Females
ENSORLP00000005077	DOCK2	2.04757	2.10626e-05	0.000528088	Females
ENSORLP00000020699	NCKAP5L	2.04527	2.93084e-05	0.00069481	Females
ENSORLP00000003023	si:ch1073-139a18.1	2.04156	0.000324458	0.00479977	Females
ENSORLP00000017936	SLC25A13 (1 of 2)	2.03968	1.41818e-08	9.2403e-07	Females
ENSORLP00000013287	dock4b	2.03915	1.87647e-06	6.8924e-05	Females
ENSORLP00000005921	hnrpkl	2.02204	2.14242e-09	1.65403e-07	Females
ENSORLP00000012587	eaf2	2.01557	1.91462e-12	2.52717e-10	Females
ENSORLP00000012465	ptprea	2.01534	0.000193781	0.0031844	Females
ENSORLP00000020216	adam28	2.01531	6.11642e-06	0.00018761	Females
ENSORLP00000016026	pmepa1	-2.00684	1.44745e-05	0.000387102	Males		Metaboanalyst 3.0 pathways	Total	Expected	Hits	P.Value
ENSORLP00000004502	epo	-2.00991	2.61407e-06	9.15774e-05	Males		Ubiquinone and other terpenoid-quinone biosynthesis	2	0.033165	1	0.032902
ENSORLP00000018665	rorcb	-2.01216	7.5991e-08	4.14586e-06	Males		Steroid biosynthesis	18	0.29849	2	0.034262
ENSORLP00000010275	tlr3	-2.01398	1.60836e-06	6.05992e-05	Males		Phenylalanine metabolism	18	0.29849	2	0.034262
ENSORLP00000012824	slmapb	-2.01725	1.8809e-08	1.16964e-06	Males		Fatty acid biosynthesis	6	0.099495	1	0.095626
ENSORLP00000025125	Uncharacterized	-2.01989	1.89046e-05	0.000481916	Males
ENSORLP00000011471	miox	-2.03057	2.77696e-15	5.46286e-13	Males
ENSORLP00000023782	pir	-2.04912	3.71411e-06	0.000123757	Males
ENSORLP00000014096	eps8l1	-2.05478	7.7915e-09	5.36722e-07	Males
ENSORLP00000013097	tspan15	-2.07602	4.78199e-05	0.00103969	Males
ENSORLP00000021160	cds1	-2.07664	1.79229e-21	6.11139e-19	Males
ENSORLP00000010795	Uncharacterized	-2.08935	3.25529e-07	1.53456e-05	Males
ENSORLP00000002153	si:ch211-14c7.2	-2.08942	0.000178206	0.00299828	Males
ENSORLP00000001162	Uncharacterized	-2.11331	9.10013e-15	1.67729e-12	Males
ENSORLP00000023156	si:dkey-266f7.9	-2.11934	8.94404e-08	4.8409e-06	Males
ENSORLP00000017102	Uncharacterized	-2.12048	5.74851e-09	4.14204e-07	Males
ENSORLP00000005597	TIMP4	-2.12395	0.000232487	0.00367577	Males
ENSORLP00000010781	rnf34b	-2.12574	0.000246979	0.00385202	Males
ENSORLP00000009840	SEPT4 (2 of 2)	-2.14277	5.99714e-09	4.27511e-07	Males
ENSORLP00000013722	TMCC1 (2 of 2)	-2.15113	6.77617e-20	2.03873e-17	Males
ENSORLP00000003238	krt222 (1 of 2)	-2.15327	3.58439e-05	0.000819364	Males
ENSORLP00000003137	pvrl1b	-2.18172	1.36588e-09	1.12227e-07	Males
ENSORLP00000008355	npnt	-2.19473	1.30787e-07	6.82597e-06	Males
ENSORLP00000017291	CCIN	-2.21118	1.65579e-06	6.20436e-05	Males
ENSORLP00000004936	Uncharacterized	-2.21556	3.3457e-21	1.12212e-18	Males
ENSORLP00000019992	cux2b	-2.23301	0.000831399	0.0101127	Males
ENSORLP00000008888	ass1	-2.23863	4.00148e-06	0.000131493	Males
ENSORLP00000020975	SCN1B (2 of 3)	-2.24069	7.86141e-05	0.00157838	Males
ENSORLP00000021699	zgc:101846 (6 of 6)	-2.24277	9.74199e-06	0.000276055	Males
ENSORLP00000008754	RNH1 (11 of 14)	-2.26447	0.000386489	0.00554889	Males
ENSORLP00000017103	Uncharacterized	-2.27837	3.17618e-06	0.000107943	Males
ENSORLP00000016624	Uncharacterized	-2.28171	0.000839519	0.0101994	Males
ENSORLP00000006731	ddc	-2.2868	2.18423e-16	5.07808e-14	Males
ENSORLP00000013437	ESYT2 (2 of 2)	-2.28881	2.28156e-05	0.000561714	Males
ENSORLP00000021034	zgc:194209	-2.29551	1.12343e-05	0.000311861	Males
ENSORLP00000005409	HCN2	-2.31132	1.80597e-05	0.000464424	Males
ENSORLP00000017509	EFNA2	-2.31315	3.41013e-06	0.000115701	Males
ENSORLP00000005901	ptprdb	-2.35186	1.62029e-05	0.000425804	Males
ENSORLP00000023724	ccdc135	-2.3521	2.92979e-08	1.73239e-06	Males
ENSORLP00000020892	agmo	-2.37584	1.87332e-14	3.30398e-12	Males
ENSORLP00000022475	CD200 (2 of 2)	-2.40431	0.000341135	0.00500666	Males
ENSORLP00000011566	RERG	-2.42825	0.000289081	0.0043648	Males
ENSORLP00000011013	slc5a2	-2.44923	3.35654e-05	0.000778588	Males
ENSORLP00000020833	LPIN3	-2.48501	1.56379e-15	3.17658e-13	Males
ENSORLP00000009759	TLN2 (1 of 2)	-2.5066	1.53817e-06	5.87115e-05	Males
ENSORLP00000013019	hprt1l	-2.51047	6.16143e-06	0.000188708	Males
ENSORLP00000024806	hhla2a.1	-2.51158	1.43665e-06	5.54573e-05	Males
ENSORLP00000020425	nr2f5	-2.55551	1.70086e-13	2.69751e-11	Males
ENSORLP00000013504	ZNHIT6	-2.59457	4.98337e-07	2.22519e-05	Males
ENSORLP00000001852	fgf1b	-2.61436	5.7184e-11	6.2235e-09	Males
ENSORLP00000008000	aldoa	-2.61731	9.54999e-12	1.14259e-09	Males
ENSORLP00000023406	cishb	-2.61849	2.64497e-14	4.62508e-12	Males
ENSORLP00000020398	CCDC176	-2.62003	7.2115e-09	5.0355e-07	Males
ENSORLP00000004839	dio1	-2.63105	1.70188e-33	1.08809e-30	Males
ENSORLP00000012458	nuf2	-2.6455	3.05584e-06	0.000104373	Males
ENSORLP00000005698	pcdh17	-2.65444	1.35344e-08	8.85555e-07	Males
ENSORLP00000010168	sgsm1b	-2.65787	4.03123e-05	0.000903339	Males
ENSORLP00000024395	MFAP4 (3 of 5)	-2.70443	0.000504214	0.00686126	Males
ENSORLP00000007029	trim71	-2.73749	0.000505582	0.00686378	Males
ENSORLP00000000032	zgc:113142	-2.74915	0.000539099	0.0072302	Males
ENSORLP00000008002	Uncharacterized	-2.75259	6.64086e-05	0.00136242	Males
ENSORLP00000016949	fasn	-2.84719	6.72287e-07	2.85953e-05	Males
ENSORLP00000021003	scn1ba	-2.84909	5.32599e-09	3.87774e-07	Males
ENSORLP00000007580	ndst3	-2.85534	2.12831e-06	7.69313e-05	Males
ENSORLP00000018374	acp5a	-2.88257	5.48316e-13	7.92195e-11	Males
ENSORLP00000003050	kcnj9	-2.91894	9.39296e-05	0.00181122	Males
ENSORLP00000016822	barx2	-2.92983	6.37476e-05	0.00132139	Males
ENSORLP00000000620	acox3 (1 of 3)	-2.93319	3.19509e-24	1.25708e-21	Males
ENSORLP00000008012	si:dkey-238d18.4	-2.96309	2.42881e-11	2.76061e-09	Males
ENSORLP00000003801	tmem117	-2.97463	8.19854e-07	3.43014e-05	Males
ENSORLP00000001594	MAPKAPK3 (1 of 2)	-2.99751	5.09177e-19	1.48818e-16	Males
ENSORLP00000017197	wnt5b	-3.0138	1.59498e-06	6.02061e-05	Males
ENSORLP00000014350	BPIFC (2 of 2)	-3.0341	0.000897699	0.0107529	Males
ENSORLP00000025345	pcdh18b	-3.03783	1.26075e-06	4.95082e-05	Males
ENSORLP00000001271	mgat4c (1 of 2)	-3.0398	0.000995745	0.0116478	Males
ENSORLP00000018637	myom3	-3.06943	2.42198e-12	3.09695e-10	Males
ENSORLP00000022724	Uncharacterized	-3.14624	6.81405e-09	4.79068e-07	Males
ENSORLP00000002465	agpat9l	-3.16229	1.00734e-14	1.8401e-12	Males
ENSORLP00000004697	loxhd1b	-3.16519	0.000122243	0.00221324	Males
ENSORLP00000020462	REPS2	-3.16859	7.44007e-15	1.40941e-12	Males
ENSORLP00000004675	HMOX1 (1 of 2)	-3.18379	7.46964e-23	2.77857e-20	Males
ENSORLP00000012009	pvalb5	-3.18971	2.82751e-07	1.35171e-05	Males
ENSORLP00000008458	cyp2r1	-3.21737	1.40893e-14	2.5321e-12	Males
ENSORLP00000011397	CIT (1 of 2)	-3.2247	0.000398221	0.00567749	Males
ENSORLP00000020911	Uncharacterized	-3.26183	2.28129e-08	1.38907e-06	Males
ENSORLP00000006591	gb	-3.29332	9.78915e-07	3.98164e-05	Males
ENSORLP00000022096	abhd3	-3.29717	9.58323e-05	0.00184097	Males
ENSORLP00000002349	card14	-3.311	2.90412e-07	1.38175e-05	Males
ENSORLP00000016285	hpdb	-3.33281	0.000295646	0.00444425	Males
ENSORLP00000004422	oxgr1b	-3.36832	1.18719e-16	2.92635e-14	Males
ENSORLP00000020686	FLVCR2 (2 of 2)	-3.38488	3.87792e-10	3.49509e-08	Males
ENSORLP00000020096	Uncharacterized	-3.43281	0.000235826	0.00371136	Males
ENSORLP00000007544	lpar3	-3.44542	7.45833e-07	3.14619e-05	Males
ENSORLP00000000225	ociad2	-3.45958	9.73928e-06	0.000276055	Males
ENSORLP00000001788	aacs	-3.49861	1.0057e-39	7.9137e-37	Males
ENSORLP00000022535	nmrk2	-3.53707	0.000161696	0.00277761	Males
ENSORLP00000014702	ankha	-3.5376	7.42449e-23	2.77857e-20	Males
ENSORLP00000019292	DEPDC4	-3.54313	3.50783e-05	0.000806238	Males
ENSORLP00000013243	lrp8	-3.5474	0.000583926	0.00769256	Males
ENSORLP00000010352	sema4ba	-3.5826	2.01228e-05	0.000508263	Males
ENSORLP00000023389	syce2	-3.58872	0.000456828	0.00630651	Males
ENSORLP00000002773	igfbp2a	-3.61929	7.7022e-09	5.34167e-07	Males
ENSORLP00000010869	gria3a	-3.66709	3.05412e-05	0.000719036	Males
ENSORLP00000003916	ctss	-3.78947	3.4687e-07	1.62394e-05	Males
ENSORLP00000002352	eno1b	-3.8573	1.18441e-21	4.10708e-19	Males
ENSORLP00000001063	Uncharacterized	-3.89585	0.000415887	0.00588019	Males
ENSORLP00000021189	cyp1c1	-3.92875	2.72169e-08	1.61869e-06	Males
ENSORLP00000022526	slc4a11	-3.99384	5.70777e-11	6.2235e-09	Males
ENSORLP00000002601	foxg1b	-4.0027	6.49052e-05	0.00133726	Males
ENSORLP00000014408	cacng8b	-4.01087	6.65138e-21	2.16001e-18	Males
ENSORLP00000016421	astn1	-4.0576	1.32132e-07	6.84374e-06	Males
ENSORLP00000015592	slc1a8b	-4.12267	9.59819e-06	0.000273115	Males
ENSORLP00000019009	CYP27B1	-4.12974	7.66326e-18	1.95978e-15	Males
ENSORLP00000004289	rxfp2b	-4.15527	9.46661e-19	2.72785e-16	Males
ENSORLP00000003656	KCNIP3 (1 of 2)	-4.17237	2.78211e-05	0.000662623	Males
ENSORLP00000009880	Uncharacterized	-4.2971	1.89148e-05	0.000481916	Males
ENSORLP00000011888	rorc	-4.30755	1.25857e-15	2.60091e-13	Males
ENSORLP00000004433	rbp7b	-4.3243	0.000100671	0.0019032	Males
ENSORLP00000005859	rab3c	-4.44882	1.5811e-06	5.97923e-05	Males
ENSORLP00000012735	dact1	-4.51396	3.96029e-28	1.76138e-25	Males
ENSORLP00000018527	prkacab	-4.53173	4.19065e-21	1.38285e-18	Males
ENSORLP00000021362	Uncharacterized	-4.55433	2.77108e-06	9.59281e-05	Males
ENSORLP00000000379	EMB	-4.67549	9.98519e-39	7.56618e-36	Males
ENSORLP00000011833	pdc	-4.73727	6.13249e-05	0.00128025	Males
ENSORLP00000005925	grk7	-4.7649	3.8273e-12	4.8335e-10	Males
ENSORLP00000017280	CDH18	-4.76958	3.03678e-16	6.75321e-14	Males
ENSORLP00000000296	si:ch211-106h11.3	-4.8553	5.33969e-08	3.01781e-06	Males
ENSORLP00000011335	homer1b	-4.88335	0.000720267	0.00905507	Males
ENSORLP00000020348	afp4	-4.90684	4.17227e-07	1.90963e-05	Males
ENSORLP00000008675	tnxb	-5.24527	1.61168e-50	1.49879e-47	Males
ENSORLP00000013984	pgam2	-5.43624	9.21416e-48	8.1962e-45	Males
ENSORLP00000018307	NTRK3 (1 of 2)	-5.54923	5.30169e-30	2.5225e-27	Males
ENSORLP00000025649	Uncharacterized	-5.57243	6.58461e-18	1.70525e-15	Males
ENSORLP00000019301	hecw2a	-5.6072	3.64405e-05	0.000832071	Males
ENSORLP00000018419	iqsec3a	-5.68948	0.000309018	0.00461035	Males
ENSORLP00000015392	MGAM	-5.92399	0.000218515	0.00349539	Males
ENSORLP00000025336	SLC7A11	-6.20058	5.4984e-13	7.92195e-11	Males
ENSORLP00000015278	es1	-6.27936	2.10603e-06	7.62606e-05	Males
ENSORLP00000025276	asah2	-6.47122	2.92213e-05	0.000693548	Males
ENSORLP00000019146	mag	-6.96321	1.61663e-16	3.84589e-14	Males
ENSORLP00000004810	enpp2 (2 of 2)	-6.97656	1.45133e-11	1.69673e-09	Males
ENSORLP00000018473	GABRR1 (1 of 2)	-7.09919	0.000547488	0.0073179	Males
ENSORLP00000020188	sall4	-7.58142	1.4732e-07	7.5729e-06	Males
ENSORLP00000006491	irx2a	-7.68183	4.56161e-05	0.00100057	Males
ENSORLP00000013332	bco2l	-7.83513	6.99777e-09	4.90299e-07	Males
ENSORLP00000011357	otc	-8.19042	1.08537e-18	3.04186e-16	Males
ENSORLP00000005353	hsd17b3	-8.23098	1.11417e-10	1.15125e-08	Males
ENSORLP00000009406	fam49ba	1.99984	0.000563181	0.00746781	None
ENSORLP00000016280	fam98b	1.99858	0.000256491	0.00396041	None
ENSORLP00000001455	slc22a5	1.99428	7.01486e-06	0.000210436	None
ENSORLP00000007701	rab3il1	1.9937	4.72149e-07	2.12301e-05	None
ENSORLP00000022251	rasgef1ba	1.99279	1.16145e-08	7.84228e-07	None
ENSORLP00000011486	lipea	1.99003	6.23176e-10	5.44853e-08	None
ENSORLP00000022176	ssx2ipa	1.98748	0.000859107	0.010388	None
ENSORLP00000002059	SBK2	1.98289	2.07861e-12	2.72605e-10	None
ENSORLP00000006310	NCKAP1L	1.97955	6.41306e-07	2.73914e-05	None
ENSORLP00000012019	GAB3	1.96914	0.000156155	0.00269931	None
ENSORLP00000011362	pptc7b	1.96639	4.06109e-14	6.92383e-12	None
ENSORLP00000003284	dhx37	1.96466	1.84936e-12	2.4746e-10	None
ENSORLP00000006741	clstn1	1.95561	3.71646e-05	0.000842923	None
ENSORLP00000013159	nptxrb	1.9518	9.79073e-09	6.65477e-07	None
ENSORLP00000014120	STARD10	1.94501	0.000453187	0.00627997	None
ENSORLP00000008819	SLC1A5	1.94436	6.21069e-09	4.41196e-07	None
ENSORLP00000020087	ppm1la	1.94423	2.57078e-09	1.94799e-07	None
ENSORLP00000015853	ELL3 (2 of 2)	1.93292	2.97241e-13	4.53825e-11	None
ENSORLP00000011231	zgc:109965	1.93247	3.64866e-07	1.69655e-05	None
ENSORLP00000019130	phldb1b	1.93046	1.53168e-11	1.78049e-09	None
ENSORLP00000009176	mmp14a	1.93017	0.000234028	0.00369728	None
ENSORLP00000006132	smarcad1b	1.92868	3.71785e-05	0.000842923	None
ENSORLP00000004443	fryb	1.92461	0.000747957	0.0093194	None
ENSORLP00000014871	bin2b	1.91533	4.01096e-05	0.000899782	None
ENSORLP00000020811	ddx31	1.91136	0.000125535	0.00226084	None
ENSORLP00000012847	Uncharacterized	1.90456	5.69778e-05	0.00120674	None
ENSORLP00000019705	CTSS (2 of 2)	1.90122	6.71868e-09	4.73991e-07	None
ENSORLP00000008639	chst3a	1.8958	3.29911e-08	1.93956e-06	None
ENSORLP00000002233	il2rgb	1.88768	0.000387404	0.00555424	None
ENSORLP00000020419	pkn1b	1.88656	5.51249e-05	0.00117235	None
ENSORLP00000004306	uba7	1.88558	0.000305241	0.00455834	None
ENSORLP00000014984	arhgef19	1.88516	0.000116492	0.00212986	None
ENSORLP00000004698	bpifcl	1.88023	1.23794e-08	8.19644e-07	None
ENSORLP00000003520	plxnb2b	1.88019	6.73016e-05	0.00137555	None
ENSORLP00000013976	tfpt	1.86218	2.31052e-10	2.24033e-08	None
ENSORLP00000006766	slc3a2a	1.85892	1.92167e-06	7.04579e-05	None
ENSORLP00000007654	spi1b	1.85277	0.000133348	0.00237231	None
ENSORLP00000004737	znf366	1.84876	0.000435498	0.00610682	None
ENSORLP00000021773	nots	1.84781	5.20645e-18	1.36563e-15	None
ENSORLP00000019350	amotl2a	1.84689	4.81449e-06	0.000153906	None
ENSORLP00000017310	hs6st1b	1.839	6.02285e-11	6.51965e-09	None
ENSORLP00000000545	nek1	1.83876	7.56419e-06	0.000224609	None
ENSORLP00000021650	rcn3	1.83494	1.56818e-15	3.17658e-13	None
ENSORLP00000023626	Uncharacterized	1.83282	2.9973e-05	0.000708104	None
ENSORLP00000013865	cgref1	1.82417	1.34334e-05	0.000363057	None
ENSORLP00000014307	nolc1	1.82399	2.37265e-09	1.81805e-07	None
ENSORLP00000022089	greb1l	1.82358	6.63718e-11	7.14684e-09	None
ENSORLP00000017082	wu:fj29h11 (1 of 3)	1.82337	0.000142897	0.00251594	None
ENSORLP00000011861	DHX35	1.81965	3.97496e-05	0.000892687	None
ENSORLP00000018349	mlec	1.81911	0.000560618	0.00744497	None
ENSORLP00000021419	ehd3	1.81618	1.86122e-12	2.4746e-10	None
ENSORLP00000018990	uap1	1.81456	1.93615e-13	3.04706e-11	None
ENSORLP00000015482	c1r	1.81366	2.07583e-05	0.00052238	None
ENSORLP00000009823	f13a1b	1.80576	3.56177e-05	0.000815618	None
ENSORLP00000005641	fmnl1a	1.79455	7.95228e-07	3.33393e-05	None
ENSORLP00000007604	SH3PXD2A (2 of 2)	1.78904	9.971e-05	0.00189412	None
ENSORLP00000011200	ZMIZ1 (2 of 2)	1.78345	4.84332e-06	0.000154345	None
ENSORLP00000001318	Uncharacterized	1.78179	0.000142736	0.00251527	None
ENSORLP00000006054	me2	1.77741	4.99224e-07	2.22519e-05	None
ENSORLP00000012544	slc15a2	1.77143	1.81426e-06	6.67588e-05	None
ENSORLP00000022912	atad3b	1.7694	4.54106e-13	6.78143e-11	None
ENSORLP00000021930	rsrp1	1.7663	7.5362e-06	0.00022423	None
ENSORLP00000014956	slc41a2b	1.76158	2.96985e-16	6.67695e-14	None
ENSORLP00000006366	Uncharacterized	1.76115	1.78491e-08	1.12017e-06	None
ENSORLP00000001378	AXL	1.75113	0.000719162	0.00904879	None
ENSORLP00000022710	capn3a	1.75101	0.000138689	0.00245879	None
ENSORLP00000007662	znfx1	1.7509	1.43642e-06	5.54573e-05	None
ENSORLP00000005022	utp3	1.74855	2.51018e-09	1.91061e-07	None
ENSORLP00000009456	klf13	1.73943	3.69595e-06	0.000123438	None
ENSORLP00000023463	stk35	1.73937	9.63302e-06	0.000273725	None
ENSORLP00000022265	kcnk5a	1.73514	6.5223e-08	3.61625e-06	None
ENSORLP00000014843	mn1b	1.7349	0.000160529	0.00276453	None
ENSORLP00000016860	C10orf54	1.73262	2.48406e-05	0.000605016	None
ENSORLP00000011895	Uncharacterized	1.72826	2.15686e-06	7.76889e-05	None
ENSORLP00000017470	tgfbr3	1.72531	2.08435e-07	1.03004e-05	None
ENSORLP00000001024	dus2	1.71891	1.8223e-05	0.000467197	None
ENSORLP00000010533	tcf7l2	1.71555	0.000429825	0.00603969	None
ENSORLP00000000967	zgc:56585 (3 of 3)	1.71487	3.88301e-05	0.000875883	None
ENSORLP00000011060	ptprc	1.70622	9.65265e-05	0.00184787	None
ENSORLP00000005736	bcl6ab	1.70544	8.61071e-05	0.0017001	None
ENSORLP00000015069	ctage5 (1 of 2)	1.69814	5.99855e-07	2.5943e-05	None
ENSORLP00000005418	zranb3	1.69394	0.000475899	0.00653889	None
ENSORLP00000010340	abhd15a	1.69372	3.66164e-05	0.000834226	None
ENSORLP00000017041	glt1d1	1.69152	0.000336033	0.00494597	None
ENSORLP00000019533	lpp	1.68507	1.3548e-08	8.85555e-07	None
ENSORLP00000008901	cica	1.67469	1.19057e-08	7.9633e-07	None
ENSORLP00000012660	txndc11	1.67359	8.9405e-11	9.3653e-09	None
ENSORLP00000017230	GNAO1	1.66859	0.000133114	0.00237231	None
ENSORLP00000020862	PPP1R9B (2 of 2)	1.66756	8.71742e-05	0.00170833	None
ENSORLP00000003192	acaa2	1.66502	5.52152e-14	9.18413e-12	None
ENSORLP00000009331	chn2	1.6556	0.000434594	0.00609832	None
ENSORLP00000019085	wdr75	1.64565	6.19272e-10	5.43764e-08	None
ENSORLP00000024735	cep290 (2 of 2)	1.64375	0.000190085	0.00313929	None
ENSORLP00000013696	timm10	1.64036	1.34148e-08	8.8249e-07	None
ENSORLP00000002054	pim1	1.63697	1.61351e-06	6.06815e-05	None
ENSORLP00000012131	uckl1b	1.63237	4.81624e-07	2.15644e-05	None
ENSORLP00000009318	SIPA1	1.62989	0.000717046	0.00902772	None
ENSORLP00000012909	fam160a2	1.62613	6.68516e-10	5.77096e-08	None
ENSORLP00000008628	cmklr1	1.62587	3.6985e-06	0.000123438	None
ENSORLP00000007513	clip1a	1.62461	1.69937e-08	1.07767e-06	None
ENSORLP00000009095	slc7a7	1.62113	0.00083112	0.0101127	None
ENSORLP00000009599	loxl4	1.61704	0.000581488	0.00766804	None
ENSORLP00000022427	mdn1	1.61658	1.5684e-11	1.81288e-09	None
ENSORLP00000005829	snx8a	1.61463	0.000350018	0.00510408	None
ENSORLP00000007223	pfkpb	1.61401	7.77018e-05	0.00156313	None
ENSORLP00000004309	rhot1b	1.61327	1.3786e-06	5.36212e-05	None
ENSORLP00000014380	shpk	1.61206	0.000830764	0.0101127	None
ENSORLP00000022410	mrc1b (1 of 2)	1.60881	0.000594258	0.00779854	None
ENSORLP00000021234	INF2 (1 of 2)	1.60111	4.76166e-05	0.00103936	None
ENSORLP00000019657	Uncharacterized	1.59397	1.16302e-07	6.13253e-06	None
ENSORLP00000014677	ubp1	1.59377	4.10482e-12	5.12076e-10	None
ENSORLP00000007897	Uncharacterized	1.59369	3.77853e-06	0.000125292	None
ENSORLP00000018998	glsb	1.59285	4.3659e-05	0.000962521	None
ENSORLP00000016539	Uncharacterized	1.59046	1.81626e-05	0.000466234	None
ENSORLP00000023722	edem1	1.58955	0.000123826	0.00223596	None
ENSORLP00000022355	rin3	1.58487	7.16214e-05	0.00144793	None
ENSORLP00000014170	MYO19	1.5815	7.96295e-05	0.00159397	None
ENSORLP00000004233	uspl1	1.58119	0.000182584	0.00305186	None
ENSORLP00000012853	sephs1	1.5809	6.61278e-06	0.000200134	None
ENSORLP00000021879	fam167b	1.57988	0.000212954	0.00343869	None
ENSORLP00000014171	tbc1d4	1.57979	4.06816e-05	0.000908629	None
ENSORLP00000022530	marcksa	1.57202	0.000347066	0.00507913	None
ENSORLP00000005365	ercc6l2	1.56634	0.000291825	0.0043965	None
ENSORLP00000003816	sdf2	1.55567	4.55711e-07	2.06727e-05	None
ENSORLP00000022672	taf1b	1.55524	3.85424e-05	0.000870351	None
ENSORLP00000011458	GRAMD1C (1 of 2)	1.55172	0.000211327	0.00342865	None
ENSORLP00000020715	zgc:77517	1.55101	4.00596e-07	1.84175e-05	None
ENSORLP00000007333	nrros	1.5497	1.51776e-07	7.78244e-06	None
ENSORLP00000014427	sema4gb	1.54969	5.30223e-08	3.00494e-06	None
ENSORLP00000017333	Uncharacterized	1.54448	9.03119e-06	0.000259872	None
ENSORLP00000018863	TFAP4 (2 of 2)	1.544	9.98056e-07	4.04341e-05	None
ENSORLP00000016367	ddx27	1.54175	4.78109e-13	7.08814e-11	None
ENSORLP00000011171	serinc5	1.54088	4.8667e-06	0.000154849	None
ENSORLP00000025012	zeb2a	1.53291	0.000344516	0.00504904	None
ENSORLP00000014321	palm1b	1.53037	4.56875e-05	0.00100077	None
ENSORLP00000025836	nudt6	1.53033	0.000285638	0.00432879	None
ENSORLP00000004718	kdm6bb	1.52741	7.44455e-09	5.18055e-07	None
ENSORLP00000019438	cnpy2	1.52487	5.33419e-06	0.000167896	None
ENSORLP00000012939	tmlhe	1.52453	3.23008e-05	0.000753525	None
ENSORLP00000009506	eef1a1l1	1.52221	5.76855e-08	3.2512e-06	None
ENSORLP00000014332	dock11	1.51048	0.000681275	0.00865613	None
ENSORLP00000014513	polr3d	1.50669	1.63027e-07	8.27635e-06	None
ENSORLP00000019884	golgb1	1.50437	7.59124e-08	4.14586e-06	None
ENSORLP00000012013	slc6a6a	1.50335	0.000157988	0.00272767	None
ENSORLP00000010514	RAB3A (2 of 2)	1.50256	1.63042e-05	0.000427103	None
ENSORLP00000005795	itga1	1.5017	0.000212645	0.00343715	None
ENSORLP00000020386	atraid	1.4967	7.43432e-08	4.08046e-06	None
ENSORLP00000006873	dis3	1.49092	1.9715e-05	0.000500294	None
ENSORLP00000012433	usp2a	1.48898	3.08548e-10	2.84256e-08	None
ENSORLP00000013231	RSBN1L	1.4871	4.67586e-08	2.67216e-06	None
ENSORLP00000010259	cpda	1.48577	2.21615e-11	2.53297e-09	None
ENSORLP00000010389	CAPN1	1.47829	3.09835e-10	2.84256e-08	None
ENSORLP00000013142	uck2b	1.4753	8.50825e-07	3.5282e-05	None
ENSORLP00000014140	leng8	1.47503	1.03343e-06	4.1702e-05	None
ENSORLP00000001269	rasgrp4	1.47319	0.000798485	0.00981154	None
ENSORLP00000016513	uhrf1bp1	1.47185	0.000468876	0.00645106	None
ENSORLP00000010519	DNAAF5	1.4676	0.000310658	0.0046291	None
ENSORLP00000018691	p4ha1a	1.46644	0.00014557	0.00255203	None
ENSORLP00000016870	foxo3b	1.46549	1.72671e-08	1.09033e-06	None
ENSORLP00000009119	pdia4	1.46487	1.66179e-09	1.3229e-07	None
ENSORLP00000017520	adcy7	1.46236	0.000732356	0.00916979	None
ENSORLP00000001640	pfkfb4b	1.46055	5.10632e-07	2.25638e-05	None
ENSORLP00000020653	mlh3	1.45991	0.00049292	0.00673208	None
ENSORLP00000020830	fmnl2a	1.45863	6.11208e-05	0.0012786	None
ENSORLP00000016349	tln1	1.45843	9.43999e-06	0.000270494	None
ENSORLP00000017750	Uncharacterized	1.45102	4.60462e-07	2.0796e-05	None
ENSORLP00000021821	gmppb	1.44878	0.000199584	0.00326141	None
ENSORLP00000015469	PPRC1 (2 of 2)	1.44839	2.77352e-05	0.000661345	None
ENSORLP00000003940	nop58	1.44725	2.90969e-10	2.69364e-08	None
ENSORLP00000025427	chpfa	1.44646	0.000734665	0.00919138	None
ENSORLP00000002723	pnisr	1.44362	1.37861e-05	0.000370629	None
ENSORLP00000015204	nop2	1.44116	4.86344e-09	3.5557e-07	None
ENSORLP00000005590	dock8	1.43763	5.56443e-09	4.03697e-07	None
ENSORLP00000004225	bhlha15	1.43698	8.56316e-08	4.64705e-06	None
ENSORLP00000020149	gpatch4	1.43513	0.000148774	0.00259538	None
ENSORLP00000010996	polr1a	1.43121	8.81269e-11	9.3419e-09	None
ENSORLP00000015275	aspm	1.43031	0.000111127	0.00205937	None
ENSORLP00000002499	hif1al	1.42882	1.21367e-09	1.00937e-07	None
ENSORLP00000017655	chadla	1.42364	0.000147103	0.0025723	None
ENSORLP00000004829	kat2a	1.42063	5.07234e-07	2.25086e-05	None
ENSORLP00000008156	lpar2a	1.41781	9.65529e-05	0.00184787	None
ENSORLP00000002335	sec31a	1.40862	1.67999e-07	8.48663e-06	None
ENSORLP00000023574	Uncharacterized	1.40559	3.66031e-05	0.000834226	None
ENSORLP00000020536	VDR (2 of 2)	1.40401	4.63756e-08	2.6577e-06	None
ENSORLP00000010842	ell2	1.40239	9.45957e-10	8.03043e-08	None
ENSORLP00000012391	SAMD9L	1.38812	1.22121e-06	4.80476e-05	None
ENSORLP00000007813	ctbs	1.38125	6.81601e-07	2.89313e-05	None
ENSORLP00000005918	nxn	1.38105	5.9057e-07	2.55984e-05	None
ENSORLP00000009616	zgc:123010	1.37817	2.08243e-06	7.55397e-05	None
ENSORLP00000011325	rab6a	1.37377	2.5775e-06	9.06066e-05	None
ENSORLP00000014044	BICD2 (2 of 2)	1.37307	5.81054e-06	0.000179845	None
ENSORLP00000022507	fgfr3	1.37237	0.000192227	0.00316139	None
ENSORLP00000001603	scarb1	1.37221	2.10234e-08	1.28832e-06	None
ENSORLP00000000193	ZFC3H1	1.36379	3.16223e-06	0.000107647	None
ENSORLP00000022532	eif2ak3	1.35853	3.42855e-06	0.000115942	None
ENSORLP00000018830	rhpn2	1.35523	0.000487985	0.00668253	None
ENSORLP00000002404	tpbgb	1.35217	1.51382e-05	0.000400293	None
ENSORLP00000015470	pecam1	1.34769	0.000696657	0.00881567	None
ENSORLP00000019926	mdm4	1.3472	4.44745e-07	2.02201e-05	None
ENSORLP00000017855	PPAP2C (1 of 2)	1.34142	2.26515e-05	0.000560035	None
ENSORLP00000008226	spaw	1.34141	0.000178111	0.00299828	None
ENSORLP00000024539	cav1	1.34039	0.000303932	0.00454804	None
ENSORLP00000006685	Uncharacterized	1.33953	1.04816e-06	4.2213e-05	None
ENSORLP00000004635	tmem39a	1.33895	3.80213e-05	0.000859533	None
ENSORLP00000012542	ddx26b	1.32744	0.000385425	0.00553751	None
ENSORLP00000021769	ppp1r13bb	1.32548	1.77534e-05	0.00045803	None
ENSORLP00000005572	gpam	1.31783	0.000426633	0.00600721	None
ENSORLP00000008234	dusp1	1.3168	0.000100416	0.0019032	None
ENSORLP00000020366	nme6	1.31459	0.000895206	0.0107419	None
ENSORLP00000015467	prmt5	1.3117	1.63528e-07	8.28122e-06	None
ENSORLP00000004436	phka2	1.31147	1.39836e-11	1.6442e-09	None
ENSORLP00000012986	tnpo2	1.30937	8.09584e-06	0.000237296	None
ENSORLP00000012565	si:dkey-91i10.3	1.30173	0.000148918	0.00259538	None
ENSORLP00000014270	nup210	1.30118	0.000957314	0.0113147	None
ENSORLP00000003316	IGFBP4	1.29919	3.54128e-05	0.000812232	None
ENSORLP00000017671	si:ch211-79k12.1	1.2953	0.000136791	0.00242935	None
ENSORLP00000020246	dnase2	1.29381	0.000454689	0.00628547	None
ENSORLP00000007925	casc4	1.29286	8.65262e-05	0.00170379	None
ENSORLP00000017970	LCP1	1.29111	9.07038e-05	0.00176336	None
ENSORLP00000002776	TMEM208	1.28962	3.93382e-05	0.000885391	None
ENSORLP00000018046	EDC3 (2 of 2)	1.2888	0.00097404	0.0114594	None
ENSORLP00000012605	tsn	1.28864	3.54248e-07	1.65092e-05	None
ENSORLP00000009165	fam13a	1.28659	9.13166e-05	0.00176887	None
ENSORLP00000004835	glis1b	1.28626	8.34768e-05	0.00165329	None
ENSORLP00000010941	alg2	1.28583	2.50138e-06	8.8234e-05	None
ENSORLP00000008788	hnf4g	1.2843	4.09531e-06	0.000133844	None
ENSORLP00000007082	ppan	1.28157	1.10499e-08	7.48576e-07	None
ENSORLP00000013167	usp1	1.26958	1.16219e-05	0.000321314	None
ENSORLP00000004237	galnt12	1.26682	0.00067932	0.00864854	None
ENSORLP00000004126	trmt13	1.26466	0.00042405	0.00597555	None
ENSORLP00000009168	git2a	1.26451	0.000252918	0.0039141	None
ENSORLP00000006546	scinlb	1.26339	0.000102908	0.00192979	None
ENSORLP00000001543	ACSBG1 (1 of 2)	1.26001	2.3266e-06	8.26389e-05	None
ENSORLP00000008885	hacd3	1.25812	9.48117e-07	3.87754e-05	None
ENSORLP00000002016	larsb	1.25785	1.76426e-05	0.000456897	None
ENSORLP00000011571	mllt1b	1.25691	0.000428614	0.00602681	None
ENSORLP00000014969	DIDO1 (1 of 2)	1.25681	0.00029899	0.00448135	None
ENSORLP00000015902	star	1.25513	1.22224e-05	0.000334119	None
ENSORLP00000006201	tsr1	1.25505	1.49076e-08	9.6213e-07	None
ENSORLP00000007185	slc2a5	1.25176	0.000251226	0.00389381	None
ENSORLP00000012736	nol6	1.24958	7.76821e-07	3.26345e-05	None
ENSORLP00000013813	PPFIBP1 (1 of 2)	1.24904	1.44095e-09	1.17452e-07	None
ENSORLP00000012938	ambp (1 of 3)	1.24597	0.00018761	0.00310949	None
ENSORLP00000016270	CR2	1.2458	0.000202752	0.00330525	None
ENSORLP00000014726	CHST13 (2 of 2)	1.24471	6.26117e-08	3.50952e-06	None
ENSORLP00000003689	wdr6	1.24443	0.000860467	0.0103983	None
ENSORLP00000008187	si:ch211-114c12.2	1.24345	8.49153e-06	0.000247476	None
ENSORLP00000007355	ano5a	1.24253	1.11199e-05	0.000309105	None
ENSORLP00000024183	ccdc149b	1.23819	1.15754e-06	4.58957e-05	None
ENSORLP00000000201	iqgap1	1.23381	4.44762e-05	0.000978094	None
ENSORLP00000012851	Uncharacterized	1.23166	1.09668e-05	0.000306515	None
ENSORLP00000010905	rrp12	1.22768	1.5714e-08	1.00466e-06	None
ENSORLP00000004830	fam20a	1.22741	2.46999e-08	1.49508e-06	None
ENSORLP00000013570	UBE2H (1 of 2)	1.22188	3.4076e-05	0.000787753	None
ENSORLP00000004120	rrp9	1.21991	9.52459e-06	0.000272156	None
ENSORLP00000013754	sphk2	1.21875	8.69736e-05	0.0017069	None
ENSORLP00000002314	arfgef2	1.21597	1.51459e-06	5.81519e-05	None
ENSORLP00000014355	gdpd1	1.2053	1.9734e-05	0.000500294	None
ENSORLP00000004747	hemk1	1.20327	0.000164565	0.00281038	None
ENSORLP00000016076	ZNF384 (2 of 2)	1.20227	0.000893902	0.0107326	None
ENSORLP00000004780	chchd3b	1.19677	2.43047e-05	0.000594797	None
ENSORLP00000024721	nol8	1.19404	1.75209e-05	0.000454897	None
ENSORLP00000014878	rbm25b	1.19388	1.5823e-07	8.05278e-06	None
ENSORLP00000018244	JMJD1C	1.19288	4.92028e-05	0.00106298	None
ENSORLP00000023681	phf20b	1.19198	2.17069e-05	0.000540258	None
ENSORLP00000004154	Uncharacterized	1.18885	0.000190292	0.00313966	None
ENSORLP00000002857	kif3b	1.1838	0.00011405	0.00209458	None
ENSORLP00000007352	dhx36	1.18368	0.000305232	0.00455834	None
ENSORLP00000015915	vmp1	1.18328	1.95306e-06	7.14806e-05	None
ENSORLP00000007428	ftsj3	1.1831	7.05734e-08	3.89181e-06	None
ENSORLP00000004601	slc38a10	1.18245	9.47606e-06	0.000271148	None
ENSORLP00000019074	PHLDB3	1.17653	0.000710676	0.00896672	None
ENSORLP00000008744	egln2	1.17419	9.90697e-06	0.000279568	None
ENSORLP00000011761	chuk	1.17191	0.000398569	0.0056785	None
ENSORLP00000018791	ulk2	1.16892	3.41609e-05	0.000788823	None
ENSORLP00000019470	PRKAB2	1.16799	6.72177e-06	0.000202395	None
ENSORLP00000014253	josd2	1.16702	0.000303743	0.00454804	None
ENSORLP00000025380	HNMT (1 of 2)	1.16669	0.000767352	0.00949743	None
ENSORLP00000015288	lpgat1	1.16231	4.73237e-06	0.000152232	None
ENSORLP00000017783	ttc3 (1 of 2)	1.16034	5.6145e-06	0.000175102	None
ENSORLP00000000527	timm50	1.15792	2.51473e-05	0.000609583	None
ENSORLP00000004579	kl	1.15758	5.75271e-09	4.14204e-07	None
ENSORLP00000004872	anapc1	1.15573	0.000504727	0.00686126	None
ENSORLP00000025826	etv5b	1.15081	5.68476e-05	0.00120555	None
ENSORLP00000018558	usp2b	1.14878	0.000319427	0.00473618	None
ENSORLP00000020888	rabl6a	1.1474	0.000103816	0.0019397	None
ENSORLP00000023175	mibp	1.14418	0.000441361	0.00615949	None
ENSORLP00000020504	pinx1	1.14044	2.62819e-05	0.000631848	None
ENSORLP00000007562	TCTN3	1.13939	0.000216247	0.0034707	None
ENSORLP00000006700	grb10b	1.1389	0.000993013	0.0116306	None
ENSORLP00000003859	cog6	1.13821	5.7459e-05	0.00121567	None
ENSORLP00000009317	ccar1	1.13821	1.05079e-06	4.22359e-05	None
ENSORLP00000019443	RANBP2	1.13717	1.52687e-06	5.83892e-05	None
ENSORLP00000012113	nufip2	1.13237	0.000479281	0.00657653	None
ENSORLP00000004190	elmo1	1.12943	0.000678657	0.00864548	None
ENSORLP00000003898	si:dkeyp-121d4.3	1.12488	0.000134347	0.00238801	None
ENSORLP00000008246	ergic1	1.12306	6.74278e-05	0.00137675	None
ENSORLP00000013824	dicer1	1.12079	0.000102741	0.00192842	None
ENSORLP00000020068	gnl3	1.1191	4.65858e-07	2.09933e-05	None
ENSORLP00000009716	acacb	1.11772	3.37543e-05	0.000782083	None
ENSORLP00000015206	rxraa	1.11566	0.000547618	0.0073179	None
ENSORLP00000012254	slc17a9b	1.11467	0.000725603	0.00910743	None
ENSORLP00000018606	syncripl	1.1087	5.35531e-06	0.000168043	None
ENSORLP00000013434	pdcd2	1.10434	0.000247212	0.00385202	None
ENSORLP00000014815	abcf2a	1.10361	0.000961389	0.0113497	None
ENSORLP00000008421	ak1	1.1023	0.000845981	0.0102657	None
ENSORLP00000010333	med24	1.10034	0.000207984	0.00337978	None
ENSORLP00000002252	SEC14L1	1.09819	0.000792327	0.00976519	None
ENSORLP00000013104	RBM33 (2 of 2)	1.09741	1.21244e-05	0.000333694	None
ENSORLP00000005536	cd74b	1.0947	6.90177e-05	0.00140264	None
ENSORLP00000010825	rbbp6	1.09328	0.00010352	0.00193594	None
ENSORLP00000002128	CPEB4 (1 of 2)	1.09326	2.3994e-05	0.000587896	None
ENSORLP00000023489	wdr59	1.09304	0.000131639	0.00235312	None
ENSORLP00000009169	ndel1b	1.08798	0.000347384	0.00508015	None
ENSORLP00000018722	im:7148292	1.08557	1.51438e-05	0.000400293	None
ENSORLP00000004187	RBM5 (2 of 2)	1.08552	8.55364e-07	3.5282e-05	None
ENSORLP00000005937	proser1	1.08532	5.87106e-05	0.00123576	None
ENSORLP00000007737	col17a1b	1.08434	0.000737283	0.00920883	None
ENSORLP00000005999	MFF (1 of 2)	1.07966	0.000875761	0.0105395	None
ENSORLP00000002076	bop1	1.07908	1.50446e-05	0.000399214	None
ENSORLP00000003875	wdr12	1.07357	0.000247126	0.00385202	None
ENSORLP00000015914	p3h3	1.06927	6.96247e-06	0.000209171	None
ENSORLP00000021472	EPB41L2	1.06876	5.03852e-05	0.00108737	None
ENSORLP00000005297	ccdc43	1.06612	0.000681235	0.00865613	None
ENSORLP00000024155	c1qa	1.06537	0.000250851	0.00389095	None
ENSORLP00000009892	fgd5a	1.06171	0.00059351	0.00779698	None
ENSORLP00000010858	ift172	1.05182	0.00048985	0.0066991	None
ENSORLP00000002469	flna	1.05112	1.24304e-05	0.000338432	None
ENSORLP00000017269	tpra	1.04922	0.000176514	0.00297716	None
ENSORLP00000000403	alg1	1.04801	0.000412383	0.00585086	None
ENSORLP00000013407	plekha6	1.04782	2.89528e-07	1.38076e-05	None
ENSORLP00000003122	slc35b1	1.04775	0.000764733	0.00947649	None
ENSORLP00000003649	SLC16A2	1.04741	0.000829739	0.0101106	None
ENSORLP00000019481	arfgap3 (2 of 2)	1.04629	0.000144486	0.00253954	None
ENSORLP00000025387	b4galt1l	1.04606	0.000272732	0.00415166	None
ENSORLP00000024841	trub2	1.04433	0.000167866	0.00285959	None
ENSORLP00000000330	usp49	1.04248	0.000588474	0.00774748	None
ENSORLP00000025654	plecb	1.04219	1.36141e-05	0.000366489	None
ENSORLP00000014491	snx18b	1.04203	0.0004114	0.00584097	None
ENSORLP00000017568	nt5dc2	1.04143	0.00063737	0.00821156	None
ENSORLP00000002828	PCMTD2	1.04054	0.000202234	0.00329945	None
ENSORLP00000011886	TBC1D8B	1.04014	1.21349e-05	0.000333694	None
ENSORLP00000001502	rbm34	1.03373	6.60372e-05	0.00135648	None
ENSORLP00000011166	utp20	1.0289	1.13789e-05	0.000315409	None
ENSORLP00000008970	dnajc3b	1.0275	0.000151251	0.00262686	None
ENSORLP00000004468	EGFR (1 of 2)	1.02714	2.64464e-07	1.27912e-05	None
ENSORLP00000015562	eif2ak2 (1 of 2)	1.02405	0.000120588	0.0021891	None
ENSORLP00000024187	rcc2	1.02121	1.10582e-05	0.000308229	None
ENSORLP00000007219	SEMA4D	1.02101	1.77533e-05	0.00045803	None
ENSORLP00000025858	zgc:91944	1.02008	7.71568e-05	0.00155369	None
ENSORLP00000011770	nktr	1.01977	0.00028831	0.00435716	None
ENSORLP00000019966	kdm7aa	1.01925	0.000100839	0.0019032	None
ENSORLP00000009006	pip4k2aa	1.01843	0.000529678	0.00712002	None
ENSORLP00000015083	fnbp1l	1.01802	6.71004e-06	0.000202395	None
ENSORLP00000013978	ikbkap	1.01396	2.59788e-05	0.00062677	None
ENSORLP00000011181	tex2	1.01356	0.000186632	0.00310179	None
ENSORLP00000013878	polr3b	1.01328	0.000153244	0.00265246	None
ENSORLP00000010117	slc6a16b	1.01283	9.34746e-06	0.000268218	None
ENSORLP00000012308	sec22a	1.01107	0.000100631	0.0019032	None
ENSORLP00000017577	heatr3	1.00577	8.54028e-06	0.000247848	None
ENSORLP00000021743	ptprb	1.00356	0.00021269	0.00343715	None
ENSORLP00000001406	gbf1	1.00305	1.21717e-05	0.000333697	None
ENSORLP00000021812	pde12	1.00302	0.000970441	0.0114368	None
ENSORLP00000022840	wdr43	0.997243	8.64004e-07	3.54953e-05	None
ENSORLP00000006101	PAXBP1	0.995961	2.72804e-05	0.00065202	None
ENSORLP00000018923	ddx5	0.991559	4.84672e-05	0.00105097	None
ENSORLP00000012719	ints6	0.990884	0.000247627	0.00385556	None
ENSORLP00000008042	sdad1	0.988617	6.4757e-06	0.000196276	None
ENSORLP00000003757	manf	0.988543	0.000335042	0.00493849	None
ENSORLP00000016934	usp40	0.982513	0.000748516	0.00932069	None
ENSORLP00000019741	alg3	0.982475	8.08523e-06	0.000237296	None
ENSORLP00000007935	ogt.2	0.979322	0.000291369	0.00439611	None
ENSORLP00000018317	atp2b1a	0.975838	0.000128548	0.00230699	None
ENSORLP00000003534	TMEM184B (1 of 2)	0.975419	0.000392091	0.00560181	None
ENSORLP00000021404	dnttip2	0.974577	0.000115194	0.00211368	None
ENSORLP00000001627	ero1lb	0.974416	2.46685e-05	0.000602046	None
ENSORLP00000018397	srpr	0.97348	6.33897e-05	0.00131664	None
ENSORLP00000008073	srprb	0.972476	0.000506237	0.00686811	None
ENSORLP00000005296	ARFIP2 (2 of 2)	0.97129	0.000511668	0.00692343	None
ENSORLP00000022167	dnajc3a	0.967709	0.000101986	0.00191777	None
ENSORLP00000008802	N4BP3	0.966622	9.68853e-05	0.00185077	None
ENSORLP00000021649	nosip	0.963129	0.000261724	0.00402299	None
ENSORLP00000025047	rapgef2	0.961087	0.000181043	0.00303354	None
ENSORLP00000024243	Uncharacterized	0.960837	8.76612e-05	0.00171459	None
ENSORLP00000025699	SPAG9 (2 of 2)	0.958456	0.000325076	0.00480544	None
ENSORLP00000003193	b3gnt2b	0.95351	2.38708e-05	0.000585578	None
ENSORLP00000012626	macf1b	0.948908	8.89339e-05	0.00173616	None
ENSORLP00000001950	bcat2	0.946833	0.000178866	0.00300692	None
ENSORLP00000009887	pes	0.945974	4.0041e-06	0.000131493	None
ENSORLP00000018177	soul3	0.944512	0.00017435	0.00294795	None
ENSORLP00000014821	TGOLN2	0.944246	0.000349168	0.00509532	None
ENSORLP00000000832	thumpd3	0.943577	0.00026137	0.00402058	None
ENSORLP00000014393	TRIM14 (6 of 7)	0.942782	0.00045242	0.00627956	None
ENSORLP00000018616	ccdc59	0.939113	0.000753156	0.00935904	None
ENSORLP00000011214	ern1	0.937978	2.90397e-05	0.000690038	None
ENSORLP00000024249	Uncharacterized	0.937558	3.22351e-05	0.000753525	None
ENSORLP00000008832	prkacaa	0.936656	8.65201e-05	0.00170379	None
ENSORLP00000001040	srp68	0.936094	2.8647e-06	9.88345e-05	None
ENSORLP00000023197	nifk	0.933446	0.000710887	0.00896672	None
ENSORLP00000005699	cep85	0.928688	0.000642375	0.00826937	None
ENSORLP00000008902	mrpl12	0.926159	8.13149e-05	0.00161831	None
ENSORLP00000001974	SBNO1	0.923511	1.88822e-05	0.000481916	None
ENSORLP00000013562	eef2k	0.921703	0.000248718	0.00386666	None
ENSORLP00000004991	alg5	0.914144	0.000103006	0.00192986	None
ENSORLP00000001903	fkbp11	0.906488	0.000437458	0.00612591	None
ENSORLP00000009258	ddx54	0.906161	2.5091e-05	0.000608939	None
ENSORLP00000021636	exosc4	0.90509	0.000236178	0.00371405	None
ENSORLP00000014842	c1qbp	0.899404	0.000348966	0.00509532	None
ENSORLP00000005467	hsp90b1	0.89711	0.000144223	0.0025371	None
ENSORLP00000000188	MIB2	0.892857	0.000264395	0.00405188	None
ENSORLP00000005760	ddx24	0.891501	0.00034154	0.00500901	None
ENSORLP00000007624	lman1	0.88691	0.000180266	0.00302549	None
ENSORLP00000008372	nucb2a	0.879374	0.000626583	0.00810848	None
ENSORLP00000012834	u2surp	0.874667	9.48197e-05	0.00182495	None
ENSORLP00000007000	noc2l	0.8698	0.000172578	0.00292525	None
ENSORLP00000010141	tram1	0.868842	0.000922982	0.0110042	None
ENSORLP00000019899	atp2a2a	0.858876	0.000676518	0.00864548	None
ENSORLP00000020702	eif4g1a	0.857433	0.000131899	0.00235473	None
ENSORLP00000013940	golga4	0.85367	0.000131148	0.00234747	None
ENSORLP00000010272	dnajc1	0.849069	0.000312936	0.00465965	None
ENSORLP00000010433	crebbpb	0.847664	5.22949e-05	0.00112149	None
ENSORLP00000018852	sema3aa	0.847329	0.000916983	0.0109519	None
ENSORLP00000001475	xbp1	0.843163	0.000938762	0.011134	None
ENSORLP00000018016	pi4k2b	0.840874	0.000186162	0.00309901	None
ENSORLP00000006478	sec16b	0.838377	0.000708508	0.00894776	None
ENSORLP00000015500	adcy6a	0.835293	0.000340116	0.00499529	None
ENSORLP00000006629	clk4a	0.833813	0.000133331	0.00237231	None
ENSORLP00000004437	slc43a1a	0.828146	0.00059326	0.00779698	None
ENSORLP00000013596	SIL1	0.82788	0.000938273	0.011134	None
ENSORLP00000017981	mybbp1a	0.825753	4.66062e-05	0.0010198	None
ENSORLP00000020131	si:ch211-89p3.3	0.824947	0.000677894	0.00864548	None
ENSORLP00000017074	dido1	0.822695	0.000555921	0.00739987	None
ENSORLP00000008022	mogs	0.819113	0.000304107	0.00454804	None
ENSORLP00000013502	polr3e	0.818476	0.000452238	0.00627956	None
ENSORLP00000017088	pl10	0.813792	6.5021e-05	0.0013383	None
ENSORLP00000025804	wdr4	0.813232	0.000904311	0.0108195	None
ENSORLP00000005255	ly75	0.811413	0.000599674	0.0078545	None
ENSORLP00000017214	pcf11	0.799347	0.000553844	0.00738182	None
ENSORLP00000003644	impdh2	0.795979	0.000224019	0.00356392	None
ENSORLP00000020418	snx17	0.783441	0.00037317	0.00539173	None
ENSORLP00000022502	ufl1	0.781035	0.00061377	0.00798957	None
ENSORLP00000007133	NOP14	0.779855	0.00024629	0.00385202	None
ENSORLP00000025305	srp72	0.777921	0.000937425	0.011131	None
ENSORLP00000002289	tmed5	0.769938	0.000629716	0.00813343	None
ENSORLP00000012770	wdfy2	0.767574	0.000215618	0.00346802	None
ENSORLP00000004896	frya	0.766535	0.000197167	0.00323484	None
ENSORLP00000016024	tmem64	0.762511	0.000970185	0.0114368	None
ENSORLP00000014018	cnot3a	0.755493	0.000432456	0.00607249	None
ENSORLP00000008485	larp4aa	0.754421	0.000848068	0.0102809	None
ENSORLP00000007913	mat2ab	0.753843	0.00099778	0.011659	None
ENSORLP00000020866	nbas	0.745176	0.000919581	0.0109701	None
ENSORLP00000019809	rtn1a	0.736181	0.000448807	0.00623787	None
ENSORLP00000011317	foxk1	0.732164	0.000351201	0.00511768	None
ENSORLP00000022900	nupr1	0.712467	0.000391749	0.00560181	None
ENSORLP00000002780	slc17a5	0.701881	0.00078637	0.00970346	None
ENSORLP00000004234	fbl	0.701252	0.000870101	0.0104899	None
ENSORLP00000001089	polr1b	0.70068	0.000765695	0.00948266	None
ENSORLP00000019717	tmem131	0.699369	0.000746196	0.00930312	None
ENSORLP00000010395	wdr3	0.685128	0.000948973	0.0112291	None
ENSORLP00000015811	si:ch211-186e20.2	-0.621891	0.000982216	0.0115267	None
ENSORLP00000015463	Uncharacterized	-0.633066	0.0006149	0.00799761	None
ENSORLP00000010034	suclg2	-0.636801	0.000608299	0.00794205	None
ENSORLP00000004559	eci2	-0.637985	0.000972173	0.0114471	None
ENSORLP00000001989	dhcr24	-0.642535	0.00079034	0.00974657	None
ENSORLP00000008491	ppa1b	-0.651766	0.000931325	0.0110843	None
ENSORLP00000017563	pgrmc1	-0.654576	0.000388869	0.00556744	None
ENSORLP00000004428	hsd17b4	-0.656332	0.000544659	0.00729266	None
ENSORLP00000011533	synj2bp	-0.659056	0.000871873	0.0104989	None
ENSORLP00000022615	stx7l	-0.660112	0.000914037	0.0109231	None
ENSORLP00000010369	abcc2	-0.662442	0.000627024	0.0081089	None
ENSORLP00000015520	fetub	-0.666769	0.000942495	0.0111589	None
ENSORLP00000008454	proca	-0.667285	0.000479063	0.00657653	None
ENSORLP00000019715	apoa1a	-0.670008	0.000680044	0.00865238	None
ENSORLP00000020967	aldh16a1	-0.67323	0.000275145	0.00418527	None
ENSORLP00000022197	TUBB8P7 (2 of 2)	-0.674652	0.000864629	0.0104363	None
ENSORLP00000006413	fam69aa	-0.67475	0.000758162	0.00940074	None
ENSORLP00000010356	itm2ba	-0.675676	0.000446547	0.00621068	None
ENSORLP00000020768	FAAH	-0.679334	0.000266786	0.00408241	None
ENSORLP00000003746	fbp1b	-0.686367	0.000695246	0.00880745	None
ENSORLP00000021534	osbpl9	-0.686906	0.000540593	0.00724296	None
ENSORLP00000013356	PKLR	-0.687086	0.000163166	0.00279125	None
ENSORLP00000020703	aldh8a1	-0.687197	0.000799353	0.00981631	None
ENSORLP00000007038	cpox	-0.688207	0.000690588	0.00875929	None
ENSORLP00000007152	zgc:103438	-0.68864	0.00025236	0.00390843	None
ENSORLP00000008972	c8g	-0.690668	0.000569653	0.00753364	None
ENSORLP00000017616	sgpl1	-0.694512	0.000339738	0.00499332	None
ENSORLP00000004271	ppp1r1b	-0.698231	0.00035729	0.00518057	None
ENSORLP00000019637	CYP2W1 (2 of 3)	-0.6984	0.000593758	0.00779698	None
ENSORLP00000020239	snx4 (2 of 2)	-0.700428	0.000925036	0.0110223	None
ENSORLP00000019018	ccni	-0.700698	0.000316274	0.0047025	None
ENSORLP00000025432	pdxka	-0.700939	0.000356764	0.00517663	None
ENSORLP00000017641	serpinc1	-0.703318	0.000214536	0.00345605	None
ENSORLP00000003651	cpped1	-0.704825	0.000515142	0.00695203	None
ENSORLP00000001457	hspb8	-0.707027	0.000234226	0.00369756	None
ENSORLP00000001339	xdh	-0.707777	0.000264307	0.00405188	None
ENSORLP00000016964	lonp2	-0.707823	0.000655234	0.00840465	None
ENSORLP00000016736	vwa8	-0.708346	0.000622661	0.0080729	None
ENSORLP00000006217	tmem135	-0.709048	0.000530624	0.00712806	None
ENSORLP00000016722	a1cf	-0.710472	0.000188535	0.00312074	None
ENSORLP00000001424	F7	-0.711576	0.000183292	0.00305621	None
ENSORLP00000015568	gpd1a	-0.711955	0.000250394	0.00388975	None
ENSORLP00000006519	grhprb	-0.713086	0.000187703	0.00310949	None
ENSORLP00000013136	pbld2	-0.713516	0.00040101	0.0057093	None
ENSORLP00000007067	rad23b (1 of 2)	-0.714916	0.000803313	0.00985902	None
ENSORLP00000017634	pgk1	-0.715164	0.000167688	0.00285895	None
ENSORLP00000001027	faxdc2	-0.716366	0.000502515	0.00684484	None
ENSORLP00000009718	itih3a	-0.720565	0.000234764	0.00370034	None
ENSORLP00000016057	yme1l1a	-0.720606	0.000141363	0.00249323	None
ENSORLP00000001150	ACTN4	-0.721418	0.00010132	0.001907	None
ENSORLP00000007856	papss2a	-0.721609	0.000994568	0.0116407	None
ENSORLP00000013880	adpgk2	-0.723227	0.000937043	0.011131	None
ENSORLP00000012778	tpmt.2	-0.723234	0.000174196	0.00294779	None
ENSORLP00000011327	zmp:0000001085	-0.72371	0.000848239	0.0102809	None
ENSORLP00000002612	sps2	-0.724138	0.0002261	0.00359424	None
ENSORLP00000009986	pex11g	-0.724454	0.000972433	0.0114471	None
ENSORLP00000013017	sacm1la	-0.725114	0.000605106	0.00791045	None
ENSORLP00000017135	OVGP1 (5 of 5)	-0.726614	0.000900582	0.0107812	None
ENSORLP00000025680	ZADH2	-0.726836	0.000361446	0.00523713	None
ENSORLP00000019452	serinc1	-0.727482	0.000318922	0.00473499	None
ENSORLP00000024945	c3b.2	-0.727954	0.000406215	0.00577537	None
ENSORLP00000000676	VDAC3 (1 of 2)	-0.727976	0.000453371	0.00627997	None
ENSORLP00000003049	Uncharacterized	-0.728162	0.000691459	0.0087649	None
ENSORLP00000023088	nipal4	-0.729649	0.000678525	0.00864548	None
ENSORLP00000003868	TWF1	-0.732166	0.000439959	0.00615251	None
ENSORLP00000001452	f7	-0.732684	0.000237634	0.00373407	None
ENSORLP00000020414	aldh6a1 (2 of 2)	-0.732967	0.000112456	0.00207611	None
ENSORLP00000015021	selj	-0.732989	0.000940451	0.0111476	None
ENSORLP00000013515	pik3c2b	-0.734354	0.000740355	0.00924156	None
ENSORLP00000002026	arhgdia (1 of 2)	-0.734482	0.000554924	0.00739139	None
ENSORLP00000025790	INSIG1	-0.736695	0.000321411	0.00475813	None
ENSORLP00000004277	cyb5a	-0.737793	0.000983145	0.0115267	None
ENSORLP00000003938	slc27a2a	-0.73831	0.000140305	0.00247884	None
ENSORLP00000003950	hyi	-0.738963	0.000978592	0.0114997	None
ENSORLP00000016098	C6orf62	-0.744429	0.000993141	0.0116306	None
ENSORLP00000015300	gapdh	-0.749502	0.000617755	0.00801436	None
ENSORLP00000021844	adam9	-0.750024	0.000601402	0.00787209	None
ENSORLP00000021013	CD302	-0.750798	0.000191722	0.00315563	None
ENSORLP00000015917	LRG1	-0.751827	0.000565052	0.00747762	None
ENSORLP00000005817	tcirg1a	-0.755422	0.00058169	0.00766804	None
ENSORLP00000007442	st7l	-0.755714	0.000467901	0.00644198	None
ENSORLP00000013477	slc35d1b	-0.757332	0.000229295	0.0036422	None
ENSORLP00000005910	Uncharacterized	-0.758353	8.01441e-05	0.00160124	None
ENSORLP00000012284	slc38a4	-0.758824	0.000705111	0.00891036	None
ENSORLP00000010552	serinc2	-0.759037	0.000231776	0.00367014	None
ENSORLP00000013410	tm7sf2	-0.75983	0.000150874	0.00262444	None
ENSORLP00000018861	kidins220a	-0.760067	0.000294367	0.00442827	None
ENSORLP00000015097	gstk1	-0.761581	0.000120196	0.00218391	None
ENSORLP00000003085	Uncharacterized	-0.763758	0.000415825	0.00588019	None
ENSORLP00000018899	foxred1	-0.763785	0.000161558	0.00277758	None
ENSORLP00000014189	C3 (2 of 3)	-0.765481	0.000558085	0.00742384	None
ENSORLP00000007388	fth1b	-0.768075	4.79928e-05	0.00104234	None
ENSORLP00000014817	nceh1a	-0.769513	0.000191031	0.00314679	None
ENSORLP00000001681	Uncharacterized	-0.770165	0.000235146	0.0037035	None
ENSORLP00000012488	A2ML1 (3 of 6)	-0.770265	0.000712304	0.00897907	None
ENSORLP00000001517	si:zfos-411a11.2	-0.770358	0.000195372	0.00320797	None
ENSORLP00000000272	cdipt	-0.771691	0.000512975	0.00692893	None
ENSORLP00000011085	fuca2	-0.771841	8.70176e-05	0.0017069	None
ENSORLP00000005896	CPQ	-0.772273	0.000539288	0.0072302	None
ENSORLP00000009413	decr2	-0.773258	0.000204359	0.00332352	None
ENSORLP00000001930	GLDC	-0.77357	0.000823871	0.010057	None
ENSORLP00000002175	cat	-0.774277	0.000112433	0.00207611	None
ENSORLP00000000055	TUBA4A (1 of 2)	-0.774865	0.000297326	0.00446336	None
ENSORLP00000016458	si:ch73-22o12.1	-0.775863	0.000749967	0.00933307	None
ENSORLP00000002936	CFI	-0.776322	5.76888e-05	0.00121927	None
ENSORLP00000005223	oxct1b	-0.778621	0.000146391	0.00256204	None
ENSORLP00000012004	lmtk2	-0.780387	0.000172159	0.00292298	None
ENSORLP00000022720	ezra	-0.782311	0.000160287	0.00276268	None
ENSORLP00000004807	mif	-0.782499	0.000223763	0.00356262	None
ENSORLP00000017136	cpt2	-0.78384	0.000332749	0.00490823	None
ENSORLP00000018887	ngef	-0.785188	0.00044324	0.00617729	None
ENSORLP00000021159	tmem110l	-0.78526	0.000591205	0.00777844	None
ENSORLP00000015446	nfe2l1b	-0.786946	0.000720546	0.00905507	None
ENSORLP00000024956	qdpra	-0.787264	2.15458e-05	0.000537569	None
ENSORLP00000005470	zgc:92630	-0.789987	7.33453e-05	0.00148132	None
ENSORLP00000002679	bckdha	-0.790559	0.000116094	0.00212448	None
ENSORLP00000017058	havcr1 (3 of 3)	-0.790653	3.47495e-05	0.000801511	None
ENSORLP00000006424	cpne3	-0.790735	0.000404868	0.00576023	None
ENSORLP00000022638	lamtor3	-0.791367	0.00049031	0.00670091	None
ENSORLP00000023415	MFAP4 (2 of 5)	-0.791406	0.000339295	0.00499039	None
ENSORLP00000012132	zgc:173961	-0.79363	3.56402e-05	0.000815618	None
ENSORLP00000016203	abi1a	-0.793708	0.000373704	0.00539564	None
ENSORLP00000010760	akr1a1a	-0.793857	8.06298e-05	0.00160937	None
ENSORLP00000014252	zgc:162944	-0.794074	0.000783119	0.00966918	None
ENSORLP00000025591	ugt5b4	-0.79442	6.38464e-05	0.0013221	None
ENSORLP00000014735	Uncharacterized	-0.796906	0.000199287	0.00326141	None
ENSORLP00000025235	aldh5a1	-0.797553	0.000756365	0.00938416	None
ENSORLP00000002348	rtn4a	-0.797675	2.3107e-05	0.000568204	None
ENSORLP00000007407	sigirr	-0.798339	4.2271e-05	0.000940023	None
ENSORLP00000008268	tcn2	-0.798788	9.08442e-05	0.00176336	None
ENSORLP00000018820	ADGRE5 (2 of 2)	-0.799025	0.000453686	0.00628008	None
ENSORLP00000004009	SLC27A2 (2 of 3)	-0.80111	0.00017591	0.00296943	None
ENSORLP00000013205	CYP46A1 (2 of 2)	-0.801761	0.000394592	0.00563361	None
ENSORLP00000012814	CERS5 (2 of 2)	-0.802067	7.97024e-05	0.00159397	None
ENSORLP00000000609	micu2	-0.802388	0.000423349	0.00597331	None
ENSORLP00000018847	hibch	-0.80242	0.00050445	0.00686126	None
ENSORLP00000012956	akr1b1 (2 of 3)	-0.802833	5.33149e-05	0.00113978	None
ENSORLP00000001173	mmd	-0.803441	0.000272635	0.00415166	None
ENSORLP00000005248	fdx1	-0.80439	0.000856438	0.0103741	None
ENSORLP00000019912	herc2 (1 of 2)	-0.805754	0.000505563	0.00686378	None
ENSORLP00000008096	shbg	-0.806953	3.10171e-05	0.000728564	None
ENSORLP00000003595	map1lc3a	-0.807092	0.000215066	0.00346186	None
ENSORLP00000002746	SMAD3 (1 of 2)	-0.808686	0.000843302	0.0102392	None
ENSORLP00000007788	cbsb	-0.80977	0.000214491	0.00345605	None
ENSORLP00000025752	optn	-0.809962	0.000673147	0.00861282	None
ENSORLP00000013215	gcat	-0.810438	4.40282e-05	0.000969615	None
ENSORLP00000008164	pddc1	-0.810898	0.000102139	0.00191888	None
ENSORLP00000000013	slc43a1b	-0.811846	0.000813587	0.00995525	None
ENSORLP00000025440	PAIP2	-0.811913	9.83776e-05	0.00187403	None
ENSORLP00000011445	PAOX	-0.815254	0.000139843	0.00247495	None
ENSORLP00000006572	pgd	-0.816232	0.000409822	0.00582261	None
ENSORLP00000018739	prox1a	-0.816765	0.000209446	0.00340084	None
ENSORLP00000021447	kin	-0.817572	0.000696756	0.00881567	None
ENSORLP00000022804	kalrna	-0.817604	0.000162221	0.00278195	None
ENSORLP00000018826	sid4	-0.818248	1.34656e-05	0.000363448	None
ENSORLP00000004041	si:ch211-165i18.2	-0.820254	1.17933e-05	0.000325612	None
ENSORLP00000011824	EIF4G1 (1 of 2)	-0.820586	8.22619e-05	0.00163398	None
ENSORLP00000000310	gpia	-0.822591	3.9042e-05	0.000879692	None
ENSORLP00000006397	igfals	-0.822992	9.98502e-06	0.000281382	None
ENSORLP00000017309	hebp2	-0.825474	5.19596e-05	0.00111555	None
ENSORLP00000018978	nlrx1	-0.825494	0.000387865	0.00555696	None
ENSORLP00000012225	SCARB2	-0.828443	0.00037829	0.00545031	None
ENSORLP00000001333	Uncharacterized	-0.829269	5.12965e-05	0.00110471	None
ENSORLP00000007697	hip1rb	-0.832041	0.000498355	0.0067927	None
ENSORLP00000000977	si:dkey-186o21.1	-0.832286	3.35015e-05	0.000777989	None
ENSORLP00000016929	arl6ip5b	-0.835699	0.000506699	0.00686982	None
ENSORLP00000025144	vps35	-0.835862	1.4096e-05	0.000377656	None
ENSORLP00000001212	ppp1r13l	-0.836428	0.000871733	0.0104989	None
ENSORLP00000008555	adhfe1	-0.83822	0.000104087	0.00194299	None
ENSORLP00000002064	pla2g12b	-0.838325	1.76793e-05	0.00045727	None
ENSORLP00000003314	dcxr	-0.838368	0.000182988	0.00305571	None
ENSORLP00000006333	appa	-0.840958	1.69565e-05	0.000440805	None
ENSORLP00000012271	Uncharacterized	-0.842312	0.000219417	0.00350708	None
ENSORLP00000025818	selenbp1	-0.842912	0.000564677	0.00747749	None
ENSORLP00000024399	cyp3a65 (2 of 3)	-0.843433	0.000121133	0.00219509	None
ENSORLP00000000694	SLC25A1 (1 of 2)	-0.848265	1.07291e-05	0.000301519	None
ENSORLP00000025692	tob1a	-0.850068	0.000513091	0.00692893	None
ENSORLP00000019096	cdk10	-0.850771	0.000472298	0.00649378	None
ENSORLP00000001753	xkrx	-0.851382	0.000609662	0.00795112	None
ENSORLP00000013667	rnf170	-0.851584	5.90729e-05	0.00124083	None
ENSORLP00000009744	cthl	-0.853065	2.26653e-05	0.000560035	None
ENSORLP00000018090	inpp5b	-0.853104	0.000144808	0.00254084	None
ENSORLP00000013558	aldh4a1	-0.8545	6.17378e-06	0.000188803	None
ENSORLP00000021039	si:dkey-199f5.8	-0.855188	0.000269613	0.00411643	None
ENSORLP00000025110	Uncharacterized	-0.855968	9.02658e-05	0.00175713	None
ENSORLP00000017546	apoa2	-0.856045	2.60688e-06	9.14821e-05	None
ENSORLP00000008322	colgalt1	-0.856142	0.000222593	0.0035473	None
ENSORLP00000019627	Uncharacterized	-0.856235	2.31866e-06	8.24998e-05	None
ENSORLP00000016811	rbm7	-0.857756	0.000508408	0.00688842	None
ENSORLP00000007988	fads2 (3 of 3)	-0.85901	4.15274e-05	0.000924492	None
ENSORLP00000013757	EIF4E3 (1 of 2)	-0.859066	2.00791e-05	0.000507786	None
ENSORLP00000008880	coro2a	-0.8595	0.000617353	0.00801423	None
ENSORLP00000011968	acadsb	-0.859716	0.000169576	0.00288153	None
ENSORLP00000006680	pcxb	-0.859861	5.47784e-05	0.00116619	None
ENSORLP00000001057	slc2a13b	-0.860298	0.000957083	0.0113147	None
ENSORLP00000019225	cldn2	-0.860308	6.80406e-05	0.00138512	None
ENSORLP00000016948	Uncharacterized	-0.86041	0.000552171	0.00736912	None
ENSORLP00000008006	farp1	-0.861286	7.10641e-05	0.00143808	None
ENSORLP00000025570	dhrsx	-0.861858	0.000123076	0.00222635	None
ENSORLP00000008836	dennd5a	-0.862093	1.08941e-05	0.0003049	None
ENSORLP00000019924	dpy19l1l	-0.863422	0.000247182	0.00385202	None
ENSORLP00000009387	cpvl	-0.863784	5.14961e-05	0.00110784	None
ENSORLP00000020052	SERPINA10 (1 of 2)	-0.863948	3.83436e-06	0.000126937	None
ENSORLP00000020672	tfa	-0.86411	0.000415882	0.00588019	None
ENSORLP00000000413	aqp10b	-0.867042	6.41085e-05	0.00132594	None
ENSORLP00000003458	cdc42ep1a	-0.867673	6.69287e-05	0.00137066	None
ENSORLP00000018544	fabp10a	-0.867767	0.000125975	0.00226479	None
ENSORLP00000018723	CYP2J2 (4 of 6)	-0.867996	1.29104e-05	0.00035031	None
ENSORLP00000020791	AMDHD1	-0.871851	0.000137182	0.00243417	None
ENSORLP00000018704	Uncharacterized	-0.872686	8.39374e-06	0.000245325	None
ENSORLP00000025178	nfs1	-0.87326	0.000119445	0.00217606	None
ENSORLP00000015383	syngr2b	-0.873581	0.000440897	0.00615721	None
ENSORLP00000025030	Uncharacterized	-0.875953	0.0009127	0.0109135	None
ENSORLP00000025483	sqstm1	-0.876589	0.000609771	0.00795112	None
ENSORLP00000017595	Uncharacterized	-0.877394	0.000245441	0.00384199	None
ENSORLP00000018700	tmem97	-0.878443	9.78259e-05	0.00186526	None
ENSORLP00000016862	adamts13	-0.879281	2.46892e-05	0.000602046	None
ENSORLP00000016712	lclat1	-0.879761	0.000231951	0.00367014	None
ENSORLP00000024904	zgc:172139	-0.879797	0.000220655	0.00352365	None
ENSORLP00000010409	bcap29	-0.88108	0.000968601	0.0114283	None
ENSORLP00000016470	habp2	-0.881097	2.37066e-06	8.40578e-05	None
ENSORLP00000013380	Uncharacterized	-0.882911	8.07201e-06	0.000237278	None
ENSORLP00000021869	pcmtd1	-0.883063	0.00038738	0.00555424	None
ENSORLP00000013741	ido1	-0.883335	0.000244513	0.00383332	None
ENSORLP00000015409	afmid	-0.883664	0.000201926	0.00329705	None
ENSORLP00000004749	cish	-0.883693	0.000751971	0.00935233	None
ENSORLP00000020213	cda	-0.884829	4.69093e-05	0.00102534	None
ENSORLP00000020873	tmcc3	-0.88502	8.96723e-05	0.00174777	None
ENSORLP00000010122	Uncharacterized	-0.885986	3.38106e-05	0.0007825	None
ENSORLP00000010860	comtd1	-0.887083	2.19914e-06	7.85205e-05	None
ENSORLP00000021145	PHTF1	-0.88715	0.000119807	0.00217878	None
ENSORLP00000018965	xpnpep1	-0.88838	6.74985e-05	0.00137682	None
ENSORLP00000015459	si:dkey-93h22.6	-0.889014	8.61726e-05	0.0017001	None
ENSORLP00000003725	fahd2a	-0.890908	0.00025876	0.00398943	None
ENSORLP00000021934	zgc:158387	-0.891205	2.24087e-05	0.000555037	None
ENSORLP00000012674	BFAR	-0.892406	0.000119314	0.00217561	None
ENSORLP00000014741	Uncharacterized	-0.892558	7.88857e-05	0.00158228	None
ENSORLP00000020688	kansl2	-0.893312	5.25753e-05	0.00112632	None
ENSORLP00000023700	eno3	-0.894272	0.000103345	0.00193443	None
ENSORLP00000002136	cln6a	-0.895955	0.000553307	0.00737947	None
ENSORLP00000003036	cdon	-0.896175	0.000868061	0.0104715	None
ENSORLP00000015294	homeza	-0.898132	0.000754027	0.00936083	None
ENSORLP00000010953	mpv17	-0.899335	5.34653e-05	0.0011418	None
ENSORLP00000023994	socs2	-0.900441	0.000644485	0.00828757	None
ENSORLP00000023031	tmem86a	-0.902358	0.000124186	0.00224049	None
ENSORLP00000017160	Uncharacterized	-0.904681	4.13967e-05	0.000922586	None
ENSORLP00000012551	acaca	-0.905153	7.63494e-06	0.000226054	None
ENSORLP00000003424	dpp4	-0.906819	2.61819e-05	0.000630926	None
ENSORLP00000002618	afap1l1b	-0.907284	0.000820576	0.0100288	None
ENSORLP00000009937	lztr1	-0.907769	8.89254e-05	0.00173616	None
ENSORLP00000018175	fmo5	-0.908608	0.000214241	0.00345605	None
ENSORLP00000004221	riok3	-0.911613	0.00018396	0.00306485	None
ENSORLP00000013204	prdx1	-0.911646	0.00082228	0.0100436	None
ENSORLP00000011528	lgals3	-0.912137	1.50639e-05	0.000399214	None
ENSORLP00000012390	DAG1 (1 of 2)	-0.912681	4.10756e-05	0.00091643	None
ENSORLP00000017319	bag3	-0.913127	0.000356365	0.00517451	None
ENSORLP00000023234	gstt1a (1 of 2)	-0.913443	1.10388e-05	0.000308107	None
ENSORLP00000008183	pbx4	-0.913908	0.0007146	0.00900247	None
ENSORLP00000023632	rgn	-0.915366	4.47969e-06	0.000144558	None
ENSORLP00000016910	Uncharacterized	-0.915596	3.46128e-06	0.00011671	None
ENSORLP00000021817	si:ch211-212g7.6	-0.915988	0.000427001	0.00600827	None
ENSORLP00000019315	dhcr7	-0.916539	3.7231e-06	0.000123855	None
ENSORLP00000005932	cpn1	-0.91666	9.10621e-06	0.000261663	None
ENSORLP00000006360	KCTD12	-0.91735	7.94824e-05	0.00159268	None
ENSORLP00000021960	c5	-0.918304	1.2232e-05	0.000334119	None
ENSORLP00000010363	fgg	-0.91868	2.75484e-06	9.55276e-05	None
ENSORLP00000019645	HTRA2 (1 of 2)	-0.919553	0.000522087	0.0070226	None
ENSORLP00000011997	chp1	-0.920333	9.49885e-05	0.00182648	None
ENSORLP00000016160	hmgcs1	-0.920848	0.000546545	0.00731312	None
ENSORLP00000009624	cmbl	-0.920989	6.43225e-06	0.000195248	None
ENSORLP00000007524	mroh1	-0.922159	9.63109e-05	0.0018467	None
ENSORLP00000024647	Uncharacterized	-0.92291	2.01839e-06	7.33468e-05	None
ENSORLP00000012301	SEPT9 (2 of 2)	-0.924252	0.000112607	0.00207611	None
ENSORLP00000009749	dfna5b	-0.924911	0.000959968	0.0113395	None
ENSORLP00000005010	Uncharacterized	-0.924937	2.17112e-05	0.000540258	None
ENSORLP00000009484	oafa	-0.925386	0.000415417	0.00588019	None
ENSORLP00000010054	zgc:153372	-0.927113	0.000197725	0.00323879	None
ENSORLP00000024997	Uncharacterized	-0.927369	0.00029751	0.00446336	None
ENSORLP00000019898	serpina1	-0.928539	2.64792e-05	0.000635844	None
ENSORLP00000015285	dhrs1	-0.929855	1.66824e-05	0.000435242	None
ENSORLP00000013715	C11orf54	-0.930782	4.06493e-06	0.000133063	None
ENSORLP00000023380	TMEM43	-0.9331	0.000158484	0.00273392	None
ENSORLP00000002458	sv2	-0.933425	2.73171e-05	0.000652135	None
ENSORLP00000009579	faah2b	-0.934056	3.29465e-05	0.000767714	None
ENSORLP00000023262	lect2l	-0.934661	1.51879e-05	0.000400424	None
ENSORLP00000024580	Uncharacterized	-0.93514	0.000247016	0.00385202	None
ENSORLP00000018989	add3a	-0.935881	4.31539e-06	0.000140364	None
ENSORLP00000008767	scube2	-0.936162	0.000172432	0.0029252	None
ENSORLP00000015922	nutf2	-0.936381	0.000230076	0.00364893	None
ENSORLP00000014183	plekhg7	-0.936477	1.32796e-05	0.000359374	None
ENSORLP00000004270	Uncharacterized	-0.937992	0.000613892	0.00798957	None
ENSORLP00000012795	clic5b	-0.938089	1.6697e-06	6.23364e-05	None
ENSORLP00000016546	fuca1.2	-0.938144	4.78499e-06	0.000153442	None
ENSORLP00000001233	hsd17b12b	-0.939358	5.25536e-06	0.000166182	None
ENSORLP00000012380	rdh12	-0.939458	4.80147e-06	0.00015373	None
ENSORLP00000014130	c3-1	-0.940159	1.5025e-05	0.000399214	None
ENSORLP00000022712	tmem206	-0.941177	1.99696e-05	0.00050564	None
ENSORLP00000001841	vhl	-0.941482	0.000139612	0.00247301	None
ENSORLP00000007296	bf/c2	-0.942223	5.07607e-05	0.00109432	None
ENSORLP00000014078	mertka (2 of 2)	-0.94295	2.582e-05	0.000623672	None
ENSORLP00000007095	ugdh	-0.942996	0.000487891	0.00668253	None
ENSORLP00000019064	scamp4	-0.945947	5.80018e-05	0.00122336	None
ENSORLP00000018709	Uncharacterized	-0.946088	8.90705e-06	0.000257386	None
ENSORLP00000014148	Uncharacterized	-0.946586	9.30888e-05	0.00179901	None
ENSORLP00000019329	tjp3	-0.949923	0.000262467	0.00403138	None
ENSORLP00000019057	ethe1	-0.952111	0.000169128	0.00287869	None
ENSORLP00000008464	dusp28	-0.952201	0.000376027	0.00542534	None
ENSORLP00000003451	si:dkeyp-86f7.4	-0.952913	7.52813e-07	3.1691e-05	None
ENSORLP00000014489	dhrs7b	-0.953446	8.07592e-05	0.00161038	None
ENSORLP00000023013	tkfc (1 of 2)	-0.955315	0.000113783	0.00209158	None
ENSORLP00000017500	APOA4 (2 of 3)	-0.955664	5.33665e-07	2.33296e-05	None
ENSORLP00000014071	mertka (1 of 2)	-0.955774	1.90929e-05	0.000485407	None
ENSORLP00000013971	hpda	-0.956518	4.57918e-07	2.07269e-05	None
ENSORLP00000006530	slc27a2b	-0.95847	5.46268e-06	0.000170888	None
ENSORLP00000010874	RHOBTB3	-0.960086	1.68827e-05	0.000439445	None
ENSORLP00000022770	serpina10a	-0.960314	1.57934e-05	0.000415853	None
ENSORLP00000002211	mat2al	-0.960695	9.0826e-07	3.72387e-05	None
ENSORLP00000005821	abcg8	-0.961062	0.000113783	0.00209158	None
ENSORLP00000024047	decr1	-0.9626	4.42033e-06	0.000143094	None
ENSORLP00000004715	prkaa1	-0.963711	4.43416e-06	0.000143315	None
ENSORLP00000007531	gnpda1	-0.969501	2.27504e-05	0.000560783	None
ENSORLP00000025589	aco1	-0.969561	8.40459e-07	3.50202e-05	None
ENSORLP00000004869	wfs1b	-0.970056	4.30026e-05	0.000952155	None
ENSORLP00000007470	atp2a1l	-0.970131	0.000686267	0.00870989	None
ENSORLP00000015852	apobb.1	-0.970285	1.36108e-06	5.31581e-05	None
ENSORLP00000008130	SLC19A1	-0.970294	1.8426e-07	9.17222e-06	None
ENSORLP00000004586	Uncharacterized	-0.970475	1.17789e-06	4.6612e-05	None
ENSORLP00000004227	HOMER2	-0.970545	0.000634872	0.00819037	None
ENSORLP00000005857	si:dkey-29p10.4	-0.970931	0.000187278	0.00310949	None
ENSORLP00000018213	siae	-0.972114	8.10335e-05	0.00161428	None
ENSORLP00000001525	Uncharacterized	-0.972304	0.00024842	0.00386497	None
ENSORLP00000011903	aldh1l1	-0.97406	6.6768e-06	0.000201774	None
ENSORLP00000016080	zgc:92749	-0.975692	7.84194e-06	0.000231179	None
ENSORLP00000003101	fgb	-0.976933	1.3552e-07	6.98389e-06	None
ENSORLP00000012334	c8b	-0.97731	3.43049e-07	1.60973e-05	None
ENSORLP00000008980	msrb2	-0.977318	9.08417e-05	0.00176336	None
ENSORLP00000013003	exd3	-0.977925	0.000626595	0.00810848	None
ENSORLP00000019467	si:ch211-210c8.6	-0.978551	3.53464e-06	0.000118355	None
ENSORLP00000012090	rragd	-0.978819	0.000599203	0.00785335	None
ENSORLP00000002811	snap29	-0.978964	4.362e-06	0.000141654	None
ENSORLP00000005917	Uncharacterized	-0.979066	1.75312e-06	6.4742e-05	None
ENSORLP00000003045	fga	-0.980356	1.7313e-07	8.70289e-06	None
ENSORLP00000006847	vmo1a	-0.982919	2.24982e-06	8.01899e-05	None
ENSORLP00000007129	arhgap42a	-0.983736	6.17996e-05	0.00128753	None
ENSORLP00000020295	plk3	-0.985279	0.000812881	0.00995256	None
ENSORLP00000011110	zgc:64106	-0.985599	8.35644e-06	0.000244584	None
ENSORLP00000006927	badb	-0.985983	0.000509632	0.00690043	None
ENSORLP00000001505	tbt-bp1	-0.986001	3.52343e-07	1.6458e-05	None
ENSORLP00000017488	ces2	-0.987579	1.4617e-05	0.000389894	None
ENSORLP00000018044	dec1b	-0.987841	0.000116898	0.00213537	None
ENSORLP00000001658	anp32e (1 of 2)	-0.989435	0.000646785	0.0083067	None
ENSORLP00000002400	zbtb12.2	-0.989438	5.97458e-05	0.0012524	None
ENSORLP00000013925	enosf1	-0.989704	3.2279e-05	0.000753525	None
ENSORLP00000015787	dgat2	-0.991479	6.11242e-06	0.00018761	None
ENSORLP00000025479	Uncharacterized	-0.992032	1.57012e-06	5.96787e-05	None
ENSORLP00000014266	cln5	-0.992882	8.18173e-05	0.00162672	None
ENSORLP00000014607	KLHDC1 (1 of 2)	-0.994118	0.000267386	0.00408853	None
ENSORLP00000010851	glrx	-0.995165	7.04188e-06	0.000210937	None
ENSORLP00000007375	ankrd49	-0.997244	3.04918e-05	0.000718701	None
ENSORLP00000023889	Uncharacterized	-0.998704	6.97236e-05	0.00141235	None
ENSORLP00000022155	fam177a1	-0.999936	0.000678159	0.00864548	None
ENSORLP00000017741	tuba2	-1.00003	5.68626e-05	0.00120555	None
ENSORLP00000022006	fam89a	-1.00152	0.000125946	0.00226479	None
ENSORLP00000009839	Uncharacterized	-1.00285	0.000141159	0.00249178	None
ENSORLP00000012437	si:dkey-22f5.9	-1.00601	7.7251e-06	0.000228063	None
ENSORLP00000014181	flcn	-1.00628	8.68887e-05	0.0017069	None
ENSORLP00000024524	APOB (3 of 5)	-1.00741	1.97807e-06	7.21883e-05	None
ENSORLP00000006724	abcb6a	-1.00747	0.00017283	0.0029271	None
ENSORLP00000006341	plin2	-1.00868	0.000216533	0.00347183	None
ENSORLP00000003994	tsc22d1 (1 of 2)	-1.0093	0.00021597	0.0034707	None
ENSORLP00000002721	hsd3b7	-1.01291	4.05713e-07	1.86109e-05	None
ENSORLP00000005106	hal	-1.01341	3.33566e-07	1.56883e-05	None
ENSORLP00000016755	cryz	-1.01481	0.000115888	0.00212261	None
ENSORLP00000023157	megf8	-1.01675	0.000769166	0.00951413	None
ENSORLP00000011480	ETV6	-1.01721	9.59671e-06	0.000273115	None
ENSORLP00000023264	atp8b5a	-1.01774	4.05105e-05	0.000906789	None
ENSORLP00000003894	amt	-1.01851	1.24396e-05	0.000338432	None
ENSORLP00000024093	arl6ip6	-1.01869	9.13872e-05	0.00176887	None
ENSORLP00000016834	arg1	-1.01945	3.95144e-08	2.30979e-06	None
ENSORLP00000024053	cyb5r2	-1.02272	3.02637e-08	1.78434e-06	None
ENSORLP00000024411	Uncharacterized	-1.02322	5.1967e-07	2.28349e-05	None
ENSORLP00000022052	aqp1a.1	-1.02631	3.32488e-05	0.000773877	None
ENSORLP00000018361	sepn1	-1.02851	0.000805145	0.00986966	None
ENSORLP00000016361	cryl1	-1.02858	7.4832e-06	0.000223176	None
ENSORLP00000025587	gstt1a (2 of 2)	-1.02944	2.32923e-07	1.14004e-05	None
ENSORLP00000017284	frzb	-1.03069	0.000548283	0.00732201	None
ENSORLP00000005017	cdk16 (1 of 2)	-1.03107	0.000807083	0.00988749	None
ENSORLP00000011758	snx24	-1.03205	2.0746e-05	0.00052238	None
ENSORLP00000002789	serpind1	-1.0332	1.21111e-07	6.36969e-06	None
ENSORLP00000003839	TEP1	-1.03562	0.00017745	0.00299049	None
ENSORLP00000023061	Uncharacterized	-1.03711	3.46838e-06	0.00011671	None
ENSORLP00000002139	blvrb	-1.03733	2.73951e-06	9.52546e-05	None
ENSORLP00000010857	abhd10b	-1.03762	5.95494e-05	0.00124956	None
ENSORLP00000018644	MAN1C1	-1.03961	2.06848e-07	1.02467e-05	None
ENSORLP00000003990	ABHD15	-1.04164	0.000128811	0.00230968	None
ENSORLP00000025497	crfb1	-1.04419	0.000662765	0.00849061	None
ENSORLP00000019006	cacna2d1a	-1.04442	0.000263482	0.00404395	None
ENSORLP00000021500	slc35e3	-1.04523	7.54048e-06	0.00022423	None
ENSORLP00000002460	filip1l	-1.04582	0.000376346	0.00542612	None
ENSORLP00000006353	cdca9	-1.04608	0.000419183	0.00591861	None
ENSORLP00000013916	pparaa	-1.04751	0.000197485	0.00323746	None
ENSORLP00000004644	dtnbp1a	-1.04765	7.8535e-05	0.00157834	None
ENSORLP00000004640	pcgf5a	-1.04836	0.000398079	0.00567749	None
ENSORLP00000010006	msmo1	-1.05136	1.54658e-08	9.91894e-07	None
ENSORLP00000003556	retsat	-1.05313	1.91943e-07	9.53148e-06	None
ENSORLP00000018653	Uncharacterized	-1.0558	8.58033e-07	3.53209e-05	None
ENSORLP00000017596	si:ch73-334d15.1	-1.05634	9.599e-05	0.00184227	None
ENSORLP00000008158	pcyt1bb	-1.06471	3.89236e-07	1.7976e-05	None
ENSORLP00000009742	cant1a	-1.06484	2.52746e-08	1.52535e-06	None
ENSORLP00000002953	AKR1D1 (1 of 2)	-1.0652	4.28104e-07	1.95069e-05	None
ENSORLP00000004919	cdc14b	-1.06562	4.77208e-05	0.00103936	None
ENSORLP00000019182	vps9d1	-1.06685	0.000732364	0.00916979	None
ENSORLP00000018111	tfpia	-1.06775	4.45088e-05	0.000978094	None
ENSORLP00000021336	tpd52l1	-1.06817	5.83204e-06	0.000180238	None
ENSORLP00000006874	INHBE	-1.06822	0.00053154	0.00713568	None
ENSORLP00000015188	fa2h	-1.0683	1.32646e-07	6.85302e-06	None
ENSORLP00000020098	Uncharacterized	-1.06844	0.000863195	0.0104251	None
ENSORLP00000006822	zgc:110410	-1.06911	5.19634e-05	0.00111555	None
ENSORLP00000021012	Uncharacterized	-1.07086	0.000319465	0.00473618	None
ENSORLP00000020137	pofut2	-1.07383	3.51121e-05	0.000806238	None
ENSORLP00000012591	lrrc57	-1.07573	8.45833e-06	0.00024686	None
ENSORLP00000004964	surf1	-1.07574	2.18758e-07	1.07586e-05	None
ENSORLP00000014413	inpp5l	-1.07586	2.63199e-06	9.20475e-05	None
ENSORLP00000011703	col4a3bpa	-1.08235	1.8315e-07	9.13918e-06	None
ENSORLP00000017556	zdhhc18b	-1.08367	4.32372e-05	0.000956313	None
ENSORLP00000008504	tmed1a	-1.08596	0.000731185	0.00916625	None
ENSORLP00000015436	trib1	-1.08749	2.27272e-05	0.000560783	None
ENSORLP00000004989	Uncharacterized	-1.08979	3.85318e-06	0.000127354	None
ENSORLP00000015052	ephx5	-1.08984	1.7758e-08	1.11788e-06	None
ENSORLP00000018849	tpst1	-1.09067	1.99483e-06	7.26195e-05	None
ENSORLP00000014925	ypela	-1.09106	4.93843e-06	0.000156644	None
ENSORLP00000002389	osbpl11	-1.09176	0.000827789	0.0100988	None
ENSORLP00000003647	nuak1a	-1.09181	0.00092567	0.0110235	None
ENSORLP00000014755	nudt19	-1.09235	5.86481e-06	0.000180978	None
ENSORLP00000009030	epn3a	-1.09715	3.70768e-07	1.72008e-05	None
ENSORLP00000013272	sptlc2b	-1.09717	0.000445147	0.00619541	None
ENSORLP00000021157	sfmbt2	-1.10047	1.67e-05	0.000435242	None
ENSORLP00000017953	ABHD12B (2 of 2)	-1.10156	1.90492e-08	1.17743e-06	None
ENSORLP00000010898	tktb	-1.10399	4.21044e-09	3.12106e-07	None
ENSORLP00000005890	tmem184a	-1.10547	0.000366456	0.00530597	None
ENSORLP00000006843	agla	-1.10588	4.25385e-05	0.000943364	None
ENSORLP00000017392	cbx7a	-1.10611	0.000771078	0.00953202	None
ENSORLP00000021765	prkd3	-1.10664	6.32369e-06	0.000192524	None
ENSORLP00000022744	C3 (3 of 3)	-1.10721	0.000109125	0.00202779	None
ENSORLP00000019076	si:ch211-129c21.1	-1.10915	0.000259437	0.00399685	None
ENSORLP00000007055	TRAK1 (1 of 2)	-1.10932	0.000606082	0.00791816	None
ENSORLP00000011434	l2hgdh	-1.11077	2.71878e-06	9.47588e-05	None
ENSORLP00000018207	prdx2	-1.11078	7.77208e-09	5.36722e-07	None
ENSORLP00000008180	lipia	-1.11128	5.3542e-06	0.000168043	None
ENSORLP00000014259	SLC25A10	-1.11212	5.06071e-08	2.87603e-06	None
ENSORLP00000017024	mat2b	-1.11426	4.90418e-06	0.000155799	None
ENSORLP00000001145	pctp	-1.11657	9.8467e-06	0.000278636	None
ENSORLP00000024717	lbr	-1.11705	0.000483327	0.00662761	None
ENSORLP00000009242	cdc42ep4a	-1.11834	1.82475e-05	0.000467242	None
ENSORLP00000000511	dlc	-1.11991	2.22744e-05	0.000552378	None
ENSORLP00000023621	igf2b	-1.12085	4.76381e-06	0.000153003	None
ENSORLP00000020441	ccbl2	-1.12119	6.02245e-07	2.5943e-05	None
ENSORLP00000003760	mgll	-1.12296	3.71769e-05	0.000842923	None
ENSORLP00000021072	Uncharacterized	-1.1233	5.8323e-05	0.00122887	None
ENSORLP00000009093	macc1	-1.12348	1.23753e-07	6.49197e-06	None
ENSORLP00000014351	tmem86b	-1.1244	6.40773e-07	2.73914e-05	None
ENSORLP00000011119	SLC5A8	-1.1283	0.000287573	0.00435167	None
ENSORLP00000005085	stat3	-1.12871	7.22504e-07	3.05407e-05	None
ENSORLP00000022332	chmp5a	-1.12921	5.90077e-05	0.00124074	None
ENSORLP00000015633	Uncharacterized	-1.12989	0.000616188	0.00800419	None
ENSORLP00000002640	me1	-1.13055	8.26387e-05	0.00163987	None
ENSORLP00000017612	sdr42e1	-1.13175	0.000106746	0.00198719	None
ENSORLP00000023322	cebpa	-1.13271	4.34425e-05	0.000959816	None
ENSORLP00000005793	creb3l3a	-1.13361	1.70139e-08	1.07767e-06	None
ENSORLP00000019418	zgc:85843	-1.13368	2.82776e-07	1.35171e-05	None
ENSORLP00000022676	zgc:162396	-1.13369	8.47211e-07	3.52299e-05	None
ENSORLP00000023640	Uncharacterized	-1.13494	0.000189717	0.00313776	None
ENSORLP00000001540	zgc:113516	-1.13928	1.90088e-08	1.17743e-06	None
ENSORLP00000023585	Uncharacterized	-1.13935	4.81691e-07	2.15644e-05	None
ENSORLP00000020073	slc9a7	-1.14015	9.20527e-10	7.8471e-08	None
ENSORLP00000021602	C12orf56	-1.1415	9.933e-05	0.0018895	None
ENSORLP00000020231	ATP9A	-1.14187	2.46054e-05	0.000601435	None
ENSORLP00000006984	snrka (2 of 2)	-1.14382	0.000109804	0.00203855	None
ENSORLP00000003701	c9	-1.14463	6.29437e-08	3.51848e-06	None
ENSORLP00000010218	ebp	-1.14635	1.72987e-09	1.37176e-07	None
ENSORLP00000018974	Uncharacterized	-1.14664	0.000804035	0.00986196	None
ENSORLP00000001579	NAALADL1	-1.15142	1.07633e-07	5.70481e-06	None
ENSORLP00000008407	slc27a1a	-1.1544	1.54403e-06	5.88255e-05	None
ENSORLP00000014940	galt	-1.15538	0.000245316	0.00384199	None
ENSORLP00000009348	baiap2a	-1.15543	5.29787e-06	0.000167267	None
ENSORLP00000019305	cab39	-1.15578	9.0632e-08	4.89246e-06	None
ENSORLP00000009293	mvk	-1.15608	4.54493e-08	2.61929e-06	None
ENSORLP00000000458	scarb2	-1.15675	1.15651e-07	6.11397e-06	None
ENSORLP00000001625	Uncharacterized	-1.16038	7.47861e-06	0.000223176	None
ENSORLP00000018922	ARF6 (1 of 2)	-1.1607	9.13345e-05	0.00176887	None
ENSORLP00000025045	mipa	-1.16099	1.57517e-06	5.96787e-05	None
ENSORLP00000018815	cyp2p3	-1.16277	8.11089e-08	4.41332e-06	None
ENSORLP00000018866	aqp11	-1.16587	1.46215e-08	9.49658e-07	None
ENSORLP00000016111	sirt5	-1.16915	3.73424e-06	0.000124024	None
ENSORLP00000020043	agmat	-1.1715	1.68666e-07	8.49935e-06	None
ENSORLP00000006407	ell	-1.17313	9.93612e-07	4.0334e-05	None
ENSORLP00000014089	nme4	-1.17422	2.18844e-05	0.000543365	None
ENSORLP00000014114	cp	-1.17512	6.68694e-07	2.85017e-05	None
ENSORLP00000019105	Uncharacterized	-1.17743	0.000443906	0.00618235	None
ENSORLP00000016102	NPC1L1	-1.17984	2.46389e-06	8.70616e-05	None
ENSORLP00000016318	anxa13	-1.18179	6.38312e-08	3.5487e-06	None
ENSORLP00000015985	NAAA	-1.18195	2.94487e-07	1.39465e-05	None
ENSORLP00000019930	nipa1	-1.18363	1.07607e-05	0.000301994	None
ENSORLP00000022138	Uncharacterized	-1.1842	8.37809e-05	0.00165771	None
ENSORLP00000010992	eepd1	-1.18439	1.3615e-06	5.31581e-05	None
ENSORLP00000015175	bnip3la	-1.19089	2.50116e-07	1.21547e-05	None
ENSORLP00000025075	rpz2	-1.19245	7.90533e-06	0.000232713	None
ENSORLP00000018350	si:ch1073-322p19.1	-1.19392	2.38532e-06	8.44314e-05	None
ENSORLP00000022598	sgpp1	-1.19871	5.09266e-06	0.000161286	None
ENSORLP00000011377	FYTTD1	-1.19883	0.000119706	0.00217878	None
ENSORLP00000022413	dopey2	-1.20039	1.1454e-06	4.55026e-05	None
ENSORLP00000004301	Uncharacterized	-1.20041	1.41263e-09	1.15604e-07	None
ENSORLP00000001837	kalrnb	-1.20312	9.31206e-05	0.00179901	None
ENSORLP00000001337	wsb2	-1.20433	4.8663e-09	3.5557e-07	None
ENSORLP00000018568	cyp27a7	-1.20676	2.05771e-09	1.59465e-07	None
ENSORLP00000021542	agtrap	-1.21214	0.000392001	0.00560181	None
ENSORLP00000010560	si:dkey-172j4.3	-1.2126	0.000521067	0.0070135	None
ENSORLP00000018394	srebf2	-1.21288	2.29812e-08	1.39517e-06	None
ENSORLP00000001522	CYP2S1	-1.2135	1.51628e-06	5.81519e-05	None
ENSORLP00000018652	dnajb1b	-1.21412	2.57573e-05	0.000622894	None
ENSORLP00000014926	slc35b2	-1.21429	3.20686e-05	0.000750677	None
ENSORLP00000022693	ccdc88c	-1.21506	1.13929e-05	0.000315409	None
ENSORLP00000015978	bcl2l10	-1.21511	0.00026824	0.00409852	None
ENSORLP00000018442	sc5d	-1.21515	2.34064e-10	2.25883e-08	None
ENSORLP00000007049	fam117ab	-1.21526	0.000796627	0.00979635	None
ENSORLP00000002946	si:ch211-93g23.2	-1.21539	1.63427e-05	0.000427564	None
ENSORLP00000021387	rdh1	-1.21697	0.000595905	0.00781514	None
ENSORLP00000009932	AADAT	-1.21715	0.000284845	0.00431997	None
ENSORLP00000016628	vaspb	-1.21811	1.36708e-06	5.32743e-05	None
ENSORLP00000018926	alkbh6	-1.22166	0.000218077	0.0034911	None
ENSORLP00000013145	adgrv1	-1.22419	0.000169336	0.00287984	None
ENSORLP00000018073	cyp1a	-1.22464	1.53641e-07	7.85838e-06	None
ENSORLP00000006697	cnppd1	-1.22587	2.13892e-06	7.71783e-05	None
ENSORLP00000016818	DPEP3	-1.22863	0.000352932	0.00513559	None
ENSORLP00000020422	ugt5e1 (2 of 2)	-1.22948	0.000156214	0.00269931	None
ENSORLP00000017534	Uncharacterized	-1.23249	2.91143e-06	0.000100109	None
ENSORLP00000017742	vcam1	-1.23418	2.74231e-06	9.52546e-05	None
ENSORLP00000000628	Uncharacterized	-1.2346	9.58321e-06	0.000273115	None
ENSORLP00000022335	Uncharacterized	-1.23651	5.08283e-07	2.25086e-05	None
ENSORLP00000012690	SLC6A6 (2 of 2)	-1.23812	1.49807e-08	9.63806e-07	None
ENSORLP00000024509	enpep	-1.24054	1.66156e-06	6.21461e-05	None
ENSORLP00000019123	slc40a1	-1.24069	3.6934e-05	0.000840526	None
ENSORLP00000024118	arntl1a	-1.2427	0.000175393	0.00296314	None
ENSORLP00000002219	pr2y4l	-1.2435	0.000131694	0.00235312	None
ENSORLP00000012329	Uncharacterized	-1.24835	0.000151912	0.00263611	None
ENSORLP00000021065	shdb	-1.24993	0.000146262	0.00256196	None
ENSORLP00000009770	psph	-1.25122	0.000664992	0.00851381	None
ENSORLP00000012850	hpx	-1.25129	0.000660213	0.00846322	None
ENSORLP00000025283	ppp1r3cb	-1.25165	2.4987e-05	0.000607136	None
ENSORLP00000014617	men1	-1.25207	0.000335296	0.00493868	None
ENSORLP00000004752	fabp1b.1	-1.25942	7.37055e-05	0.00148712	None
ENSORLP00000003716	AIFM2 (1 of 2)	-1.26189	8.55194e-05	0.00169047	None
ENSORLP00000000784	Uncharacterized	-1.26472	2.78887e-09	2.08239e-07	None
ENSORLP00000014796	scube1	-1.26602	0.000325709	0.00481133	None
ENSORLP00000011287	cbx8a	-1.26748	5.27922e-05	0.00112979	None
ENSORLP00000018834	Uncharacterized	-1.26936	1.10808e-05	0.000308438	None
ENSORLP00000020214	emilin1a	-1.27121	1.21649e-05	0.000333697	None
ENSORLP00000022752	NAT8 (1 of 2)	-1.27126	0.000123217	0.00222694	None
ENSORLP00000011921	bri3	-1.27322	8.4264e-10	7.24351e-08	None
ENSORLP00000020583	ttc8	-1.27382	0.000250849	0.00389095	None
ENSORLP00000002782	slc39a1	-1.27451	0.000163172	0.00279125	None
ENSORLP00000022478	pgrmc2	-1.27502	4.97375e-08	2.83448e-06	None
ENSORLP00000019489	Uncharacterized	-1.27612	4.25595e-05	0.000943364	None
ENSORLP00000005340	phyhd1	-1.27847	4.24212e-09	3.13319e-07	None
ENSORLP00000011450	slc5a11	-1.28267	1.67971e-06	6.24823e-05	None
ENSORLP00000000617	Uncharacterized	-1.28535	0.000331959	0.00490011	None
ENSORLP00000013585	socs3a	-1.28706	4.76979e-05	0.00103936	None
ENSORLP00000008866	dao.3	-1.29162	3.67064e-08	2.15179e-06	None
ENSORLP00000024830	cyp51	-1.29513	1.47885e-10	1.49781e-08	None
ENSORLP00000017842	C4orf33	-1.29656	1.31913e-07	6.84374e-06	None
ENSORLP00000022711	znf106b	-1.29884	0.000181881	0.00304451	None
ENSORLP00000004945	tmem51b	-1.30325	0.000917708	0.0109541	None
ENSORLP00000018845	myh10 (2 of 2)	-1.30391	3.52e-10	3.2007e-08	None
ENSORLP00000008168	GTPBP2 (2 of 2)	-1.30411	7.71238e-06	0.000228017	None
ENSORLP00000024208	si:dkey-119m7.8	-1.30445	6.38382e-10	5.53418e-08	None
ENSORLP00000010148	atp6v1e1a	-1.30636	2.19002e-06	7.84687e-05	None
ENSORLP00000017533	apoeb	-1.30927	1.97945e-06	7.21883e-05	None
ENSORLP00000018059	CARD10	-1.31009	2.6776e-05	0.000641464	None
ENSORLP00000018137	rfng	-1.31047	1.20717e-06	4.76784e-05	None
ENSORLP00000012661	JUN (1 of 2)	-1.31229	6.08093e-07	2.60817e-05	None
ENSORLP00000022207	heca	-1.31401	0.00085799	0.0103868	None
ENSORLP00000019334	itpka	-1.31551	6.90385e-05	0.00140264	None
ENSORLP00000003121	fam110a	-1.31612	9.33103e-09	6.38473e-07	None
ENSORLP00000017992	srd5a1	-1.31699	0.000369754	0.00534615	None
ENSORLP00000020691	C14orf1	-1.3221	1.27871e-09	1.05916e-07	None
ENSORLP00000015905	adam8b	-1.32297	0.000885722	0.0106469	None
ENSORLP00000019211	lyz	-1.32654	7.31641e-11	7.79617e-09	None
ENSORLP00000005642	bambia	-1.32868	6.02322e-07	2.5943e-05	None
ENSORLP00000015634	zgc:101744	-1.33119	2.61789e-11	2.94282e-09	None
ENSORLP00000013428	DDAH1	-1.33409	7.2946e-06	0.000218187	None
ENSORLP00000015855	nid1a	-1.33505	3.96407e-08	2.31057e-06	None
ENSORLP00000000022	MPP4 (1 of 2)	-1.33613	0.000699092	0.00883976	None
ENSORLP00000015474	cbx1b (1 of 2)	-1.33712	5.79732e-05	0.00122336	None
ENSORLP00000008011	nsdhl	-1.33896	2.22464e-12	2.89898e-10	None
ENSORLP00000009206	hacl1	-1.34078	1.96193e-10	1.9485e-08	None
ENSORLP00000004556	Uncharacterized	-1.34244	0.000347057	0.00507913	None
ENSORLP00000015505	inpp4aa	-1.34801	0.000723793	0.0090903	None
ENSORLP00000008605	gpd1b	-1.35145	2.88615e-10	2.68399e-08	None
ENSORLP00000001882	tmem106c	-1.35244	6.31888e-06	0.000192524	None
ENSORLP00000021227	zgc:158343	-1.35544	0.000859055	0.010388	None
ENSORLP00000013092	slc12a5b	-1.35693	1.56175e-07	7.96804e-06	None
ENSORLP00000016574	acat2	-1.35763	5.77513e-09	4.14204e-07	None
ENSORLP00000002382	slc25a44a	-1.36142	4.37895e-06	0.000141979	None
ENSORLP00000003014	strada	-1.36278	1.76029e-05	0.000456448	None
ENSORLP00000019436	zgc:162297	-1.36321	9.58845e-07	3.90777e-05	None
ENSORLP00000013580	MAF1	-1.36388	9.41374e-11	9.77643e-09	None
ENSORLP00000022971	dbn1	-1.36595	6.53221e-12	7.90784e-10	None
ENSORLP00000015235	jag1b	-1.37262	1.80694e-05	0.000464424	None
ENSORLP00000002614	CCRN4L (1 of 2)	-1.37442	3.04861e-05	0.000718701	None
ENSORLP00000019025	gatsl2	-1.37546	2.99065e-05	0.000707349	None
ENSORLP00000004344	DHRS9 (2 of 3)	-1.38029	9.02014e-09	6.19272e-07	None
ENSORLP00000013195	Uncharacterized	-1.38073	0.000355252	0.00516567	None
ENSORLP00000011825	RGR (2 of 2)	-1.38084	1.06363e-06	4.26682e-05	None
ENSORLP00000014184	AKR1D1 (2 of 2)	-1.38656	1.70838e-06	6.34334e-05	None
ENSORLP00000003786	KLF10	-1.39555	3.50422e-05	0.000806238	None
ENSORLP00000011683	serpine2	-1.40139	1.72275e-06	6.38508e-05	None
ENSORLP00000019566	degs2	-1.40325	0.000793569	0.00977461	None
ENSORLP00000015477	alpk1	-1.40461	0.000461078	0.0063566	None
ENSORLP00000012416	sema5ba	-1.40523	6.04729e-07	2.59919e-05	None
ENSORLP00000010179	slc46a1	-1.40855	1.78212e-07	8.93638e-06	None
ENSORLP00000018121	vsig8b	-1.41182	4.59662e-08	2.64164e-06	None
ENSORLP00000021489	tor3a	-1.41524	0.000234627	0.00370034	None
ENSORLP00000003624	Uncharacterized	-1.41805	0.000187511	0.00310949	None
ENSORLP00000021582	osgn1	-1.42065	3.09302e-05	0.000727358	None
ENSORLP00000018541	tbx2b	-1.42212	6.98778e-08	3.86387e-06	None
ENSORLP00000022599	ptprfb	-1.42233	2.61013e-11	2.94282e-09	None
ENSORLP00000017081	slc16a7	-1.42559	9.77358e-09	6.65477e-07	None
ENSORLP00000023100	ebpl	-1.42685	1.88945e-10	1.88567e-08	None
ENSORLP00000002650	sult6b1	-1.4307	2.14814e-05	0.000536614	None
ENSORLP00000002246	RNF5	-1.43403	2.69383e-08	1.6068e-06	None
ENSORLP00000005746	dynll2b	-1.43604	9.02298e-06	0.000259872	None
ENSORLP00000005630	map3k8	-1.4364	0.000654396	0.00839917	None
ENSORLP00000003685	fam83c	-1.43841	3.34815e-05	0.000777989	None
ENSORLP00000003903	irak4	-1.44024	8.52045e-07	3.5282e-05	None
ENSORLP00000008977	cldnk	-1.44376	1.36061e-05	0.000366489	None
ENSORLP00000002942	bnip1b	-1.44643	1.26549e-11	1.50527e-09	None
ENSORLP00000001928	ARHGAP26	-1.44861	2.90416e-06	0.000100027	None
ENSORLP00000023623	Uncharacterized	-1.44994	1.69758e-08	1.07767e-06	None
ENSORLP00000004638	slc16a6a	-1.44994	8.87618e-11	9.36071e-09	None
ENSORLP00000014214	b3gntl1	-1.45047	6.42265e-05	0.00132594	None
ENSORLP00000000122	acvr2ab	-1.4514	5.32327e-07	2.33209e-05	None
ENSORLP00000007380	esyt2a	-1.45166	4.6443e-14	7.78834e-12	None
ENSORLP00000004643	cnp	-1.45296	3.60329e-13	5.46072e-11	None
ENSORLP00000009429	c2cd2l	-1.45311	8.52222e-06	0.000247848	None
ENSORLP00000000946	Uncharacterized	-1.45755	6.27048e-05	0.00130506	None
ENSORLP00000011881	pla2g4ab	-1.46622	8.27971e-07	3.45703e-05	None
ENSORLP00000019154	zgc:136439	-1.46863	1.11902e-09	9.34453e-08	None
ENSORLP00000021511	ddr2l	-1.47014	4.77539e-05	0.00103936	None
ENSORLP00000019008	slc16a10	-1.4715	2.40705e-10	2.31202e-08	None
ENSORLP00000014480	Uncharacterized	-1.47168	0.000563385	0.00746781	None
ENSORLP00000018745	tspan11	-1.47622	1.01285e-09	8.52751e-08	None
ENSORLP00000001851	abhd2b	-1.47645	1.55705e-09	1.24436e-07	None
ENSORLP00000020640	th2	-1.48598	0.000152675	0.00264711	None
ENSORLP00000014698	phactr3b	-1.48636	0.000105028	0.00195877	None
ENSORLP00000007930	SLC25A22	-1.48758	8.99211e-06	0.000259478	None
ENSORLP00000012925	slc27a4	-1.49731	6.762e-05	0.00137793	None
ENSORLP00000001510	Uncharacterized	-1.49909	2.63355e-09	1.98819e-07	None
ENSORLP00000003610	SLC23A2	-1.51456	7.68423e-05	0.00154888	None
ENSORLP00000006300	cyyr1	-1.518	2.44413e-07	1.19343e-05	None
ENSORLP00000013563	hsd17b7 (1 of 2)	-1.52086	1.02345e-07	5.45281e-06	None
ENSORLP00000025052	arfip1 (2 of 2)	-1.52335	1.62542e-05	0.000426339	None
ENSORLP00000008296	NACC2 (1 of 2)	-1.52385	0.000624685	0.008094	None
ENSORLP00000006292	idi1	-1.52681	8.98684e-13	1.25076e-10	None
ENSORLP00000012139	mif4gdb	-1.52821	1.55226e-09	1.24436e-07	None
ENSORLP00000016497	OTOS	-1.53119	0.000317477	0.00471697	None
ENSORLP00000015334	si:ch211-120g10.1	-1.53124	3.50921e-05	0.000806238	None
ENSORLP00000005862	dscc1	-1.53232	3.79107e-13	5.70306e-11	None
ENSORLP00000012822	namptb	-1.53319	8.97208e-11	9.3653e-09	None
ENSORLP00000017767	CSDC2 (2 of 2)	-1.5354	2.91861e-06	0.000100187	None
ENSORLP00000012643	plxnb1b	-1.53588	3.81915e-12	4.8335e-10	None
ENSORLP00000018804	lss	-1.53736	2.6578e-10	2.52911e-08	None
ENSORLP00000000866	adra1ba	-1.5388	1.21206e-05	0.000333694	None
ENSORLP00000020502	pfkla	-1.54667	1.76769e-09	1.39634e-07	None
ENSORLP00000004095	rwdd2b	-1.5473	0.000517972	0.00697643	None
ENSORLP00000020949	Uncharacterized	-1.55679	6.3713e-12	7.79531e-10	None
ENSORLP00000013020	si:dkey-85k15.6	-1.56071	4.06383e-06	0.000133063	None
ENSORLP00000010323	AR (1 of 2)	-1.56609	3.06556e-15	5.97317e-13	None
ENSORLP00000008153	lxn	-1.57657	7.09915e-13	1.00167e-10	None
ENSORLP00000014666	pld1a	-1.57736	2.51212e-09	1.91061e-07	None
ENSORLP00000014600	mid1ip1a	-1.57834	1.46694e-06	5.65201e-05	None
ENSORLP00000005786	elovl7a	-1.5799	5.52323e-05	0.00117341	None
ENSORLP00000017519	APOA4 (3 of 3)	-1.58147	0.000642665	0.00826937	None
ENSORLP00000011250	gaa	-1.58149	1.45756e-05	0.000389298	None
ENSORLP00000003780	Uncharacterized	-1.58348	6.01749e-06	0.000185131	None
ENSORLP00000009794	sfmbt1	-1.58429	1.1148e-06	4.44595e-05	None
ENSORLP00000022803	si:dkey-16j16.4	-1.58783	2.0317e-10	1.99573e-08	None
ENSORLP00000011437	ahsg2	-1.59148	2.9285e-11	3.274e-09	None
ENSORLP00000015780	tpi1b	-1.59573	1.1756e-13	1.89383e-11	None
ENSORLP00000009939	MFAP3L	-1.59736	2.75828e-16	6.27019e-14	None
ENSORLP00000020523	zgc:153031	-1.62007	3.72041e-05	0.000842923	None
ENSORLP00000001215	slco2a1	-1.62359	3.92691e-12	4.92887e-10	None
ENSORLP00000002501	nrp1b	-1.6242	2.43768e-13	3.77822e-11	None
ENSORLP00000011622	abcb4	-1.63296	1.95485e-09	1.52384e-07	None
ENSORLP00000011832	srebf1	-1.63415	3.56757e-10	3.22959e-08	None
ENSORLP00000024062	kdelc2	-1.63422	5.82297e-07	2.53473e-05	None
ENSORLP00000010385	si:ch211-166a6.5	-1.63453	1.00975e-06	4.0827e-05	None
ENSORLP00000000486	mapk13	-1.63879	2.78127e-07	1.33573e-05	None
ENSORLP00000022609	C6orf58	-1.64037	5.77342e-15	1.11224e-12	None
ENSORLP00000008349	Uncharacterized	-1.64559	2.43684e-16	5.60173e-14	None
ENSORLP00000016551	olgpcpr-gamma	-1.6463	1.57333e-06	5.96787e-05	None
ENSORLP00000022690	Uncharacterized	-1.65626	6.60041e-05	0.00135648	None
ENSORLP00000006445	si:ch211-248a14.8	-1.6621	1.79178e-15	3.59393e-13	None
ENSORLP00000022417	ckba	-1.67183	4.06329e-05	0.000908535	None
ENSORLP00000018988	ccng2	-1.67244	6.40115e-12	7.79531e-10	None
ENSORLP00000013364	nrxn3b	-1.67686	9.86301e-06	0.000278712	None
ENSORLP00000004982	Uncharacterized	-1.67842	4.36251e-05	0.000962521	None
ENSORLP00000012594	fdps	-1.68305	1.41092e-14	2.5321e-12	None
ENSORLP00000011971	b4galt5	-1.68763	9.49533e-07	3.87754e-05	None
ENSORLP00000015416	rnd1	-1.70237	2.52665e-05	0.000611748	None
ENSORLP00000019428	ccne1	-1.70267	0.000282236	0.00428358	None
ENSORLP00000012612	tyro3	-1.70437	6.35285e-10	5.53076e-08	None
ENSORLP00000000737	lsp1	-1.70645	1.42059e-06	5.50452e-05	None
ENSORLP00000019178	plekhj1	-1.71294	2.70495e-10	2.56207e-08	None
ENSORLP00000016071	gmnn	-1.71412	1.62667e-06	6.10642e-05	None
ENSORLP00000007857	tmem45b	-1.71644	9.66439e-08	5.17601e-06	None
ENSORLP00000006149	rbpja	-1.717	2.55177e-08	1.52788e-06	None
ENSORLP00000016792	eif4e3	-1.72897	1.30453e-08	8.60948e-07	None
ENSORLP00000025127	Uncharacterized	-1.73068	3.46385e-06	0.00011671	None
ENSORLP00000004962	her4.4	-1.73177	0.000347985	0.0050853	None
ENSORLP00000020920	selp	-1.73363	0.00079677	0.00979635	None
ENSORLP00000003455	sept4a	-1.73375	0.000277056	0.00421121	None
ENSORLP00000014134	stard9 (2 of 2)	-1.73458	2.97065e-05	0.000703431	None
ENSORLP00000012451	Uncharacterized	-1.74717	3.0409e-14	5.27235e-12	None
ENSORLP00000025810	plekho1b	-1.7501	2.43396e-10	2.32693e-08	None
ENSORLP00000005282	uck1	-1.75647	3.8709e-06	0.000127734	None
ENSORLP00000003242	krt222 (2 of 2)	-1.75821	3.15489e-05	0.000739357	None
ENSORLP00000002030	QPRT	-1.76006	1.57603e-10	1.58837e-08	None
ENSORLP00000012651	btr12	-1.76877	1.41028e-05	0.000377656	None
ENSORLP00000013837	clmn	-1.77198	4.7968e-09	3.53013e-07	None
ENSORLP00000003476	pvrl4	-1.77803	3.85845e-07	1.78597e-05	None
ENSORLP00000019472	ikbip	-1.78248	0.000604743	0.00791045	None
ENSORLP00000012100	agpat5	-1.78933	1.06631e-07	5.66641e-06	None
ENSORLP00000025246	fdxr	-1.79064	6.72706e-06	0.000202395	None
ENSORLP00000002665	ppm1h	-1.79247	4.93909e-13	7.21778e-11	None
ENSORLP00000008282	flt4	-1.79669	6.64593e-05	0.00136242	None
ENSORLP00000011420	LRIG3	-1.80283	5.93667e-08	3.33677e-06	None
ENSORLP00000014494	fam213ab	-1.81603	1.6213e-05	0.000425804	None
ENSORLP00000004821	fn1b	-1.81686	3.06979e-14	5.27772e-12	None
ENSORLP00000011589	LONRF3	-1.82317	9.62691e-08	5.17601e-06	None
ENSORLP00000010344	upp1	-1.82594	0.000512075	0.00692435	None
ENSORLP00000005547	cyp27c1	-1.82791	4.705e-06	0.00015159	None
ENSORLP00000019222	clip2	-1.82909	4.85444e-05	0.00105097	None
ENSORLP00000006678	Gb-alpha1	-1.82976	0.000211677	0.00343161	None
ENSORLP00000009199	stc2a	-1.83535	0.000613092	0.00798933	None
ENSORLP00000017406	aclyb	-1.85074	7.25126e-13	1.01612e-10	None
ENSORLP00000007396	eps8l3	-1.85505	5.10685e-10	4.5035e-08	None
ENSORLP00000008265	C1orf106	-1.85652	0.000217928	0.0034911	None
ENSORLP00000003880	phospho1	-1.86624	5.40493e-05	0.00115187	None
ENSORLP00000004294	abcb11b	-1.88111	9.83437e-14	1.59684e-11	None
ENSORLP00000003980	sqlea	-1.88714	3.37381e-16	7.42201e-14	None
ENSORLP00000021554	Uncharacterized	-1.90243	6.43664e-16	1.36792e-13	None
ENSORLP00000013983	sez6l2	-1.90617	9.38142e-05	0.0018107	None
ENSORLP00000017961	tspan33	-1.90682	1.25535e-10	1.29061e-08	None
ENSORLP00000009098	im:7160594	-1.91149	3.02312e-06	0.000103601	None
ENSORLP00000023124	arl11	-1.91382	6.96131e-13	9.89038e-11	None
ENSORLP00000001200	tmem91	-1.93938	2.49018e-05	0.000605786	None
ENSORLP00000016444	pard6gb	-1.95514	4.82358e-06	0.000153956	None
ENSORLP00000021076	cidec	-1.95607	2.60463e-22	9.18761e-20	None
ENSORLP00000021714	fdft1	-1.96823	8.57548e-21	2.69916e-18	None
ENSORLP00000000015	si:dkey-28b4.8	-1.96935	5.57411e-11	6.16436e-09	None
ENSORLP00000017349	tgm2l	-1.97954	7.43932e-08	4.08046e-06	None
ENSORLP00000013733	TSTD2	-1.98277	2.03176e-10	1.99573e-08	None
ENSORLP00000009935	cyp7a1a	-1.98846	0.000148931	0.00259538	None
ENSORLP00000005314	GADL1	-1.99493	2.68955e-06	9.39001e-05	None
ENSORLP00000023698	ins (2 of 2)	8.35057	0.00139416	0.0152204	None
ENSORLP00000023876	sst1.2	7.55674	0.00140646	0.0153466	None
ENSORLP00000018744	CFAP44	7.38163	0.00404247	0.0349408	None
ENSORLP00000013467	S100P	6.82673	0.00284876	0.0265042	None
ENSORLP00000023065	ins (1 of 2)	6.64632	0.00237936	0.0230162	None
ENSORLP00000016016	DSP (1 of 2)	6.41449	0.00143684	0.0155783	None
ENSORLP00000023870	sst1.1	6.37295	0.00487243	0.040228	None
ENSORLP00000003349	sncga	6.29093	0.00837114	0.0603375	None
ENSORLP00000000328	SDHB (1 of 2)	6.18083	0.00322077	0.0292082	None
ENSORLP00000013829	COLEC12 (1 of 2)	6.1386	0.00414934	0.035579	None
ENSORLP00000008126	pcsk2	6.10323	0.00464027	0.0388024	None
ENSORLP00000017763	si:ch73-109d9.5	5.95841	0.0237934	0.131743	None
ENSORLP00000024505	Uncharacterized	5.94002	0.0133026	0.0849694	None
ENSORLP00000017521	cacna2d4a	5.93072	0.00112198	0.0127454	None
ENSORLP00000012858	hkdc1	5.90719	0.00571876	0.0454369	None
ENSORLP00000022995	anxa2b	5.90683	0.0250228	0.136273	None
ENSORLP00000007735	irg1l	5.90683	0.0250359	0.136273	None
ENSORLP00000021391	Uncharacterized	5.83505	0.00522536	0.0424566	None
ENSORLP00000005399	ERP27	5.82139	0.00887444	0.0629751	None
ENSORLP00000022094	lrfn5a	5.7711	0.00181195	0.0187132	None
ENSORLP00000002150	calml4b	5.61701	0.0331113	0.166331	None
ENSORLP00000008327	cldn15la	5.55134	0.0354688	0.174773	None
ENSORLP00000003732	scg3	5.55134	0.0354896	0.174833	None
ENSORLP00000001668	krt5	5.53732	0.00182393	0.0187894	None
ENSORLP00000015673	ctsl.1	5.47157	0.0133116	0.0850006	None
ENSORLP00000011646	pip5k1bb	5.46312	0.00106073	0.0122253	None
ENSORLP00000021677	kcnk2b	5.33127	0.0278459	0.146565	None
ENSORLP00000007239	IDO1	5.32883	0.00129505	0.0142756	None
ENSORLP00000017918	mst1rb	5.31081	0.00682934	0.0522995	None
ENSORLP00000008220	si:dkey-32n7.7	5.1981	0.0287442	0.149829	None
ENSORLP00000016452	apodb (2 of 3)	5.16815	0.0336333	0.167871	None
ENSORLP00000000997	evpla	5.1506	0.0561414	0.23954	None
ENSORLP00000001235	HNRNPLL	5.10823	0.00342311	0.0306	None
ENSORLP00000004485	si:ch211-181l5.2	5.09254	0.0684681	0.274395	None
ENSORLP00000004706	mal	5.07852	0.0623785	0.256678	None
ENSORLP00000009526	amn	5.07477	0.00215626	0.0213528	None
ENSORLP00000025423	asic4a (2 of 2)	5.07077	0.00210662	0.020973	None
ENSORLP00000024513	capn9	5.06607	0.0240072	0.132604	None
ENSORLP00000010649	si:dkeyp-93a5.3	5.06043	0.0613741	0.254232	None
ENSORLP00000003728	Uncharacterized	5.06043	0.0614049	0.254308	None
ENSORLP00000017338	sla2	5.00553	0.00292718	0.0270127	None
ENSORLP00000010227	tescb	4.98735	0.0106894	0.0722242	None
ENSORLP00000003350	BSN (2 of 2)	4.98719	0.00271737	0.025549	None
ENSORLP00000002511	cldni	4.97879	0.0116238	0.0769235	None
ENSORLP00000000049	shank2	4.97288	0.0228158	0.127619	None
ENSORLP00000000481	ctrb1	4.94048	0.00149392	0.0160397	None
ENSORLP00000003470	gcga	4.91152	0.0162317	0.0991493	None
ENSORLP00000013232	pvalb7	4.87682	0.00324631	0.0293747	None
ENSORLP00000013831	pdzrn3b	4.87447	0.00752476	0.0562269	None
ENSORLP00000015956	sobpb (1 of 2)	4.87339	0.00317021	0.0288263	None
ENSORLP00000015927	irf4b	4.87117	0.00817886	0.0592595	None
ENSORLP00000012786	ror1	4.8673	0.00974592	0.0673696	None
ENSORLP00000005125	FGD6 (1 of 2)	4.85761	0.0092272	0.0647836	None
ENSORLP00000000515	RAB27B (1 of 2)	4.81404	0.012997	0.083732	None
ENSORLP00000025658	sall3a	4.78996	0.00673969	0.0517789	None
ENSORLP00000000374	syne1b	4.78175	0.00574431	0.0455869	None
ENSORLP00000015333	si:dkey-260g12.1	4.78117	0.00767958	0.0568233	None
ENSORLP00000008751	CELA1 (2 of 2)	4.77176	0.00237136	0.0229497	None
ENSORLP00000015522	Uncharacterized	4.76753	0.082614	0.312669	None
ENSORLP00000006627	Uncharacterized	4.71926	0.0554557	0.237706	None
ENSORLP00000020753	tspan35	4.71038	0.0893116	0.329943	None
ENSORLP00000019855	MDFI	4.66655	0.0130774	0.0841351	None
ENSORLP00000018297	anpepb	4.6659	0.0204466	0.117836	None
ENSORLP00000004551	Uncharacterized	4.66214	0.0250384	0.136273	None
ENSORLP00000011852	sema3d	4.66214	0.0250283	0.136273	None
ENSORLP00000025041	kif5c	4.65979	0.00803331	0.058614	None
ENSORLP00000025426	Uncharacterized	4.6569	0.0125633	0.0817531	None
ENSORLP00000024604	Uncharacterized	4.65556	0.0138204	0.087296	None
ENSORLP00000023854	SCN8A (2 of 2)	4.65282	0.00695262	0.0529771	None
ENSORLP00000019974	Uncharacterized	4.63196	0.023591	0.130868	None
ENSORLP00000000421	si:ch211-76l23.4	4.62995	0.0912372	0.334258	None
ENSORLP00000007998	Uncharacterized	4.62483	0.00654275	0.0505125	None
ENSORLP00000009440	scn3b	4.59086	0.101514	0.357811	None
ENSORLP00000016488	apodb (3 of 3)	4.5823	0.00765347	0.0567122	None
ENSORLP00000000487	agrp	4.54238	0.044948	0.205403	None
ENSORLP00000013673	BRINP3 (1 of 2)	4.53543	0.0222249	0.12535	None
ENSORLP00000003210	Uncharacterized	4.5236	0.0281832	0.147884	None
ENSORLP00000014425	scel	4.50239	0.0621334	0.255875	None
ENSORLP00000013900	sdk2b	4.40383	0.0264239	0.141483	None
ENSORLP00000002373	kbtbd12	4.39467	0.0213118	0.121521	None
ENSORLP00000015354	rgs2	4.38053	0.0202357	0.117155	None
ENSORLP00000015715	v2rl1	4.37995	0.0139766	0.0881467	None
ENSORLP00000012586	sorl1	4.36857	0.0238132	0.131781	None
ENSORLP00000005055	A3GALT2 (3 of 3)	4.365	0.0456869	0.207759	None
ENSORLP00000009791	Uncharacterized	4.35824	0.0265054	0.141707	None
ENSORLP00000013256	chia.1 (1 of 2)	4.26676	0.0291189	0.151511	None
ENSORLP00000003261	asb16	4.2613	0.00381846	0.0334283	None
ENSORLP00000003234	krt97	4.25446	0.00708031	0.0535909	None
ENSORLP00000013547	CRIP3	4.24756	0.0593454	0.248989	None
ENSORLP00000008991	si:dkey-120c6.5	4.24312	0.0425471	0.19776	None
ENSORLP00000016895	cxcr3.1 (1 of 2)	4.24021	0.0345677	0.171448	None
ENSORLP00000002047	ppfia3	4.22357	0.0252135	0.136937	None
ENSORLP00000025445	fev	4.22082	0.0831743	0.314385	None
ENSORLP00000008212	si:ch211-163l21.8	4.22082	0.0831464	0.314377	None
ENSORLP00000021652	cpm	4.22011	0.0230221	0.12848	None
ENSORLP00000017873	Uncharacterized	4.21753	0.02271	0.127189	None
ENSORLP00000019535	Uncharacterized	4.2159	0.0226071	0.126777	None
ENSORLP00000018757	Uncharacterized	4.21399	0.0322465	0.163058	None
ENSORLP00000002779	il12bb	4.21113	0.039191	0.186815	None
ENSORLP00000012486	lhx6	4.21109	0.030459	0.156272	None
ENSORLP00000013131	fut7	4.20993	0.0319339	0.161837	None
ENSORLP00000015253	tbkbp1	4.20907	0.0221728	0.12514	None
ENSORLP00000011258	esrp1	4.20832	0.00253381	0.0242353	None
ENSORLP00000002449	col8a1b	4.2076	0.0665606	0.268666	None
ENSORLP00000013276	ZAN	4.20471	0.0826183	0.312669	None
ENSORLP00000023394	ska1	4.20266	0.055699	0.238304	None
ENSORLP00000005866	MID1 (1 of 2)	4.20085	0.042144	0.196541	None
ENSORLP00000024067	FRRS1 (1 of 2)	4.19398	0.156368	0.478567	None
ENSORLP00000007821	tgm5l	4.19398	0.156435	0.478616	None
ENSORLP00000024687	ogn	4.15831	0.154041	0.473841	None
ENSORLP00000008695	CELA1 (1 of 2)	4.11212	0.00323889	0.029342	None
ENSORLP00000019841	USP41	4.08496	0.00514256	0.0419337	None
ENSORLP00000010803	pcsk1	4.0586	0.0258316	0.139296	None
ENSORLP00000020821	gpr55a	4.0496	0.0813457	0.310321	None
ENSORLP00000010189	gal3st1b	4.04679	0.0436117	0.201184	None
ENSORLP00000002243	lingo1a	4.04235	0.0380984	0.183315	None
ENSORLP00000009449	GLUL (1 of 2)	4.03611	0.034911	0.172634	None
ENSORLP00000021310	STK39	4.03378	0.0347081	0.171936	None
ENSORLP00000009782	Uncharacterized	4.03296	0.0422839	0.196924	None
ENSORLP00000002845	Uncharacterized	4.03194	0.0370668	0.180302	None
ENSORLP00000016820	Uncharacterized	4.03014	0.0577011	0.243765	None
ENSORLP00000010797	Uncharacterized	4.03014	0.057706	0.243765	None
ENSORLP00000019950	Uncharacterized	4.0282	0.185987	0.53269	None
ENSORLP00000016499	Uncharacterized	4.0282	0.18606	0.53269	None
ENSORLP00000001316	Uncharacterized	4.0282	0.186135	0.53283	None
ENSORLP00000007426	si:ch73-67c22.3 (12 of 37)	4.02763	0.0573947	0.242966	None
ENSORLP00000022783	rab11fip5a	4.02763	0.0573955	0.242966	None
ENSORLP00000004841	smyd1b	4.02689	0.0573269	0.242792	None
ENSORLP00000013432	zgc:154054	4.02414	0.0879995	0.326817	None
ENSORLP00000003849	Uncharacterized	4.02338	0.0634982	0.259459	None
ENSORLP00000023412	zgc:92380 (2 of 2)	4.0232	0.126824	0.417091	None
ENSORLP00000004515	birc5a	4.02252	0.0722332	0.284634	None
ENSORLP00000007597	HGFAC	4.02187	0.0736434	0.2888	None
ENSORLP00000014748	sphkap	4.02153	0.106542	0.368759	None
ENSORLP00000012251	PLCB1	4.01478	0.0973346	0.348507	None
ENSORLP00000012561	AIM1L	4.01339	0.18527	0.531396	None
ENSORLP00000006917	slc4a1b	4.01339	0.185324	0.5314	None
ENSORLP00000001448	Uncharacterized	4.00988	0.0966007	0.346785	None
ENSORLP00000012725	lgals3l	3.99582	0.00132117	0.0145165	None
ENSORLP00000011549	gad1b	3.95526	0.00246114	0.0236396	None
ENSORLP00000012759	aqp3a	3.94638	0.00464097	0.0388024	None
ENSORLP00000009200	si:dkeyp-73b11.8	3.9429	0.0765509	0.296668	None
ENSORLP00000025557	nitr17	3.93121	0.00122456	0.0136605	None
ENSORLP00000019449	pkdccb	3.91515	0.0101694	0.0695141	None
ENSORLP00000021370	lactbl1b	3.8911	0.0022655	0.0221558	None
ENSORLP00000009447	vat1l	3.85839	0.00119626	0.0133812	None
ENSORLP00000002629	Uncharacterized	3.85164	0.0955018	0.344355	None
ENSORLP00000022291	viml	3.84245	0.01989	0.115638	None
ENSORLP00000003215	rims1b	3.83999	0.0700942	0.278512	None
ENSORLP00000014903	si:ch211-196h16.12	3.83601	0.0614723	0.254433	None
ENSORLP00000023858	wu:fc13c02	3.83555	0.0689149	0.2757	None
ENSORLP00000006800	angpt2b	3.83492	0.0696366	0.277286	None
ENSORLP00000007738	esm1	3.83326	0.0685899	0.274722	None
ENSORLP00000024736	ARSJ	3.83296	0.0690101	0.275865	None
ENSORLP00000003933	SPIRE1 (1 of 2)	3.82968	0.0568934	0.241691	None
ENSORLP00000025748	abcg1	3.82967	0.0568814	0.24169	None
ENSORLP00000001161	tp53bp2b	3.82889	0.090291	0.332242	None
ENSORLP00000018706	Uncharacterized	3.82889	0.090281	0.332242	None
ENSORLP00000013576	bcl11ba	3.82859	0.0974668	0.348784	None
ENSORLP00000000660	icn	3.82706	0.0900342	0.331644	None
ENSORLP00000016126	adcy1a	3.82662	0.102857	0.360373	None
ENSORLP00000017187	si:dkey-206f10.5	3.82437	0.0895605	0.330361	None
ENSORLP00000017014	Uncharacterized	3.82264	0.102807	0.360344	None
ENSORLP00000013975	sh2d1ab	3.82264	0.102815	0.360344	None
ENSORLP00000001707	Uncharacterized	3.82264	0.102825	0.360344	None
ENSORLP00000013863	nalcn	3.82079	0.224014	0.601407	None
ENSORLP00000008159	slc5a8l	3.82079	0.224093	0.601407	None
ENSORLP00000020663	ftr72	3.82048	0.136459	0.438207	None
ENSORLP00000023558	arl4d	3.81911	0.102169	0.358987	None
ENSORLP00000021610	oclnb	3.81714	0.116411	0.3923	None
ENSORLP00000006440	atp8b4	3.8165	0.103274	0.361234	None
ENSORLP00000013329	chia.3	3.81565	0.158476	0.482984	None
ENSORLP00000021127	gcgb	3.81305	0.0756125	0.29421	None
ENSORLP00000009079	grm4	3.81254	0.15778	0.481722	None
ENSORLP00000000108	si:ch211-69b7.6	3.81253	0.157824	0.481785	None
ENSORLP00000003495	sema3h	3.81148	0.13672	0.438495	None
ENSORLP00000012610	Uncharacterized	3.80631	0.158106	0.482285	None
ENSORLP00000017875	ABI2 (2 of 2)	3.80423	0.114686	0.388162	None
ENSORLP00000013622	ccsapb	3.80423	0.11469	0.388162	None
ENSORLP00000019635	slc6a14	3.80086	0.135367	0.436084	None
ENSORLP00000015693	kcnab1a	3.80086	0.135393	0.436084	None
ENSORLP00000005602	psmc3ip	3.79114	0.156382	0.478567	None
ENSORLP00000010903	nphs2	3.77484	0.22175	0.597103	None
ENSORLP00000015297	Uncharacterized	3.77182	0.00435058	0.0368565	None
ENSORLP00000012026	ECEL1	3.72159	0.102075	0.358824	None
ENSORLP00000017036	Uncharacterized	3.66461	0.00198017	0.019947	None
ENSORLP00000021363	ZNF608	3.66246	0.0028506	0.0265093	None
ENSORLP00000011453	slc9a3.2	3.65842	0.00206082	0.020587	None
ENSORLP00000003824	Uncharacterized	3.65701	0.00157888	0.016737	None
ENSORLP00000017674	s1pr1	3.62752	0.151854	0.469799	None
ENSORLP00000022521	Uncharacterized	3.62751	0.151813	0.469799	None
ENSORLP00000004377	camkva	3.62554	0.151835	0.469799	None
ENSORLP00000018000	mep1b	3.62554	0.151807	0.469799	None
ENSORLP00000016631	MKL1 (2 of 2)	3.62093	0.151699	0.469799	None
ENSORLP00000020611	crb2b	3.61192	0.0558735	0.238646	None
ENSORLP00000020319	g0s2	3.61042	0.130503	0.426307	None
ENSORLP00000015820	SEMA4B (2 of 2)	3.60309	0.00171982	0.0179428	None
ENSORLP00000010212	klc2	3.59993	0.187057	0.534447	None
ENSORLP00000015139	clcn1b	3.59992	0.18701	0.534438	None
ENSORLP00000001209	Uncharacterized	3.5949	0.186468	0.533484	None
ENSORLP00000000707	kita	3.59261	0.156529	0.478687	None
ENSORLP00000019932	reep1	3.5915	0.156387	0.478567	None
ENSORLP00000021149	FMN1	3.59149	0.156366	0.478567	None
ENSORLP00000023973	Uncharacterized	3.59149	0.156343	0.478567	None
ENSORLP00000003347	cacna2d3	3.59009	0.15662	0.478896	None
ENSORLP00000012375	dab1b	3.58739	0.14661	0.45913	None
ENSORLP00000007757	cfap43 (1 of 2)	3.58679	0.163647	0.493667	None
ENSORLP00000019135	Uncharacterized	3.58505	0.155116	0.475932	None
ENSORLP00000009505	adamts15a	3.58391	0.163646	0.493667	None
ENSORLP00000010771	pif1	3.58391	0.163619	0.493667	None
ENSORLP00000014992	rag1	3.5834	0.184919	0.530611	None
ENSORLP00000009910	si:dkey-13m1.2	3.58168	0.145629	0.457247	None
ENSORLP00000017938	cacna1c	3.58016	0.15479	0.475363	None
ENSORLP00000000429	PPEF2 (1 of 2)	3.57982	0.145301	0.456815	None
ENSORLP00000013241	neurod1	3.57845	0.275857	0.682704	None
ENSORLP00000008728	NWD2	3.57845	0.275926	0.682704	None
ENSORLP00000013724	stc1	3.57691	0.184693	0.530408	None
ENSORLP00000007587	gpr61	3.57585	0.162087	0.490698	None
ENSORLP00000015645	gli3	3.57547	0.00193161	0.0196115	None
ENSORLP00000025797	fgf9	3.57533	0.184328	0.529955	None
ENSORLP00000016287	si:dkeyp-77h1.4	3.57464	0.162197	0.490873	None
ENSORLP00000002035	rims2b	3.57464	0.162201	0.490873	None
ENSORLP00000021411	celf2	3.57332	0.205575	0.568128	None
ENSORLP00000021169	tg	3.57297	0.154961	0.475562	None
ENSORLP00000002878	eomesa	3.57297	0.154972	0.475562	None
ENSORLP00000000139	si:ch73-74h11.1 (1 of 2)	3.5721	0.204706	0.566416	None
ENSORLP00000010452	DCHS2	3.56946	0.18424	0.529928	None
ENSORLP00000003506	tmem98	3.56946	0.184273	0.529946	None
ENSORLP00000002952	RBBP8NL	3.56747	0.162415	0.491255	None
ENSORLP00000025173	Uncharacterized	3.56578	0.2748	0.681553	None
ENSORLP00000024075	FRRS1 (2 of 2)	3.56577	0.274886	0.681684	None
ENSORLP00000015371	si:ch211-117l17.6	3.56577	0.274971	0.681757	None
ENSORLP00000001175	zgc:85932	3.56577	0.275049	0.681757	None
ENSORLP00000000922	htr6	3.56576	0.27512	0.681801	None
ENSORLP00000016854	prrx1a	3.56429	0.183373	0.528663	None
ENSORLP00000023810	Uncharacterized	3.56122	0.182909	0.528102	None
ENSORLP00000024705	Uncharacterized	3.55482	0.203115	0.56296	None
ENSORLP00000003346	SLC12A1	3.55377	0.101855	0.358357	None
ENSORLP00000020893	ACVR1C	3.55293	0.203222	0.563148	None
ENSORLP00000014740	Uncharacterized	3.53653	0.273761	0.680675	None
ENSORLP00000002783	rassf1	3.51578	0.0226146	0.126777	None
ENSORLP00000022563	si:dkey-119m7.4	3.49962	0.00413212	0.0354908	None
ENSORLP00000008987	si:ch73-67c22.3 (25 of 37)	3.48821	0.00840646	0.0605378	None
ENSORLP00000015091	dusp10	3.47204	0.00137389	0.0150232	None
ENSORLP00000007750	si:ch211-153b23.3	3.4356	0.0928052	0.338219	None
ENSORLP00000017430	slc6a18	3.42754	0.0912385	0.334258	None
ENSORLP00000011733	myo7bb	3.42272	0.0912813	0.334302	None
ENSORLP00000019616	tp63	3.42143	0.0769908	0.29793	None
ENSORLP00000009292	adam19b	3.3797	0.00452862	0.038081	None
ENSORLP00000012141	slc5a1 (1 of 2)	3.37325	0.0871254	0.324799	None
ENSORLP00000003885	rab34b	3.35629	0.271159	0.676702	None
ENSORLP00000005947	CLPTM1L (1 of 2)	3.35628	0.271088	0.676612	None
ENSORLP00000025402	flvcr1	3.34567	0.0202368	0.117155	None
[truncated: 14,525 more rows]

## Sheet: Table S5
Supplementary table S5. Complete list of proteins that are significantly dys-regulated in male, female or both livers and their conrresponding metabolic pathway enrichment.
Up-regulated	Accession	Ensembl	Human orthologs
Females	H2L2T9_ORYLA	ENSORLP00000000037	ENSG00000120053		Pathway	Total	Expected	Hits	P.Value
Females	H2L309_ORYLA	ENSORLP00000000114	ENSG00000117984		Aminoacyl-tRNA biosynthesis	41	1.9805	7	0.00128
Females	H2L392_ORYLA	ENSORLP00000000203	ENSG00000184270		Arginine and proline metabolism	57	1.1096	5	0.0039599
Females	H2L483_ORYLA	ENSORLP00000000568	ENSG00000135220		Fatty acid metabolism	44	0.85652	4	0.0090806
Females	H2L4I3_ORYLA	ENSORLP00000000676	ENSG00000078668		Ascorbate and aldarate metabolism	27	0.52559	3	0.014099
Females	H2L4K1_ORYLA	ENSORLP00000000694	ENSG00000100075		D-Arginine and D-ornithine metabolism	1	0.019466	1	0.019466
Females	H2L4T4_ORYLA	ENSORLP00000000784			Cysteine and methionine metabolism	35	0.68133	3	0.028442
Females	H2L4Y1_ORYLA	ENSORLP00000000836			Tyrosine metabolism	38	0.73973	3	0.035264
Females	H2L6X0_ORYLA	ENSORLP00000001577	ENSG00000159377		Drug metabolism - cytochrome P450	72	1.4016	4	0.047334
Females	H2L704_ORYLA	ENSORLP00000001612	ENSG00000070081		Metabolism of xenobiotics by cytochrome P450	77	1.4989	4	0.058248
Females	H2L7B5_ORYLA	ENSORLP00000001725	ENSG00000185640		Glutathione metabolism	49	0.95386	3	0.06684
Females	H2L7H6_ORYLA	ENSORLP00000001788	ENSG00000081760		Phenylalanine, tyrosine and tryptophan biosynthesis	5	0.097332	1	0.093746
Females	H2L7L7_ORYLA	ENSORLP00000001833
Females	H2L7U3_ORYLA	ENSORLP00000001910	ENSG00000197728
Females	H2L846_ORYLA	ENSORLP00000002016	ENSG00000133706
Females	H2L9B3_ORYLA	ENSORLP00000002453	ENSG00000028528
Females	H2LAH5_ORYLA	ENSORLP00000002885	ENSG00000104969
Females	H2LAV5_ORYLA	ENSORLP00000003021	ENSG00000168530
Females	H2LAX9_ORYLA	ENSORLP00000003045	ENSG00000171560
Females	H2LB83_ORYLA	ENSORLP00000003152	ENSG00000172425
Females	H2LCW5_ORYLA	ENSORLP00000003757	ENSG00000145050
Females	H2LEW0_ORYLA	ENSORLP00000004487	ENSG00000124164
Females	H2LF05_ORYLA	ENSORLP00000004535
Females	H2LFL7_ORYLA	ENSORLP00000004756	ENSG00000138363
Females	H2LFS4_ORYLA	ENSORLP00000004814	ENSG00000087302
Females	H2LGB5_ORYLA	ENSORLP00000005010
Females	H2LGU3_ORYLA	ENSORLP00000005193	ENSG00000145384
Females	H2LH59_ORYLA	ENSORLP00000005314	ENSG00000144644
Females	Q5W7N7_ORYLA	ENSORLP00000005364	ENSG00000116288
Females	H2LJA0_ORYLA	ENSORLP00000006087	ENSG00000168385
Females	H2LJW9_ORYLA	ENSORLP00000006315	ENSG00000152234
Females	H2LKE6_ORYLA	ENSORLP00000006497	ENSG00000142655
Females	H2LKF2_ORYLA	ENSORLP00000006503	ENSG00000165119
Females	H2LL89_ORYLA	ENSORLP00000006799	ENSG00000130175
Females	H2LLD6_ORYLA	ENSORLP00000006847
Females	H2LLN8_ORYLA	ENSORLP00000006953	ENSG00000198242
Females	H2LMP0_ORYLA	ENSORLP00000007312
Females	H2LMY7_ORYLA	ENSORLP00000007410	ENSG00000177600
Females	H2LN78_ORYLA	ENSORLP00000007503	ENSG00000168765
Females	H2LNF6_ORYLA	ENSORLP00000007583	ENSG00000105679
Females	H2LNM8_ORYLA	ENSORLP00000007656
Females	H2LP33_ORYLA	ENSORLP00000007813	ENSG00000117151
Females	H2LP94_ORYLA	ENSORLP00000007874	ENSG00000006047
Females	H2LQQ4_ORYLA	ENSORLP00000008398	ENSG00000100280
Females	H2LR11_ORYLA	ENSORLP00000008508	ENSG00000164022
Females	H2LS08_ORYLA	ENSORLP00000008866	ENSG00000110887
Females	H2LS18_ORYLA	ENSORLP00000008877	ENSG00000180879
Females	H2LU55_ORYLA	ENSORLP00000009629	ENSG00000163041
Females	H2LV22_ORYLA	ENSORLP00000009950	ENSG00000002549
Females	H2LV54_ORYLA	ENSORLP00000009983	ENSG00000143256
Females	H2LVG0_ORYLA	ENSORLP00000010091	ENSG00000146910
Females	H2LVL8_ORYLA	ENSORLP00000010151	ENSG00000073067
Females	H2LVR0_ORYLA	ENSORLP00000010195
Females	H2LY73_ORYLA	ENSORLP00000011087	ENSG00000001036
Females	H2LZ43_ORYLA	ENSORLP00000011415	ENSG00000070087
Females	H2LZK8_ORYLA	ENSORLP00000011580	ENSG00000168906
Females	H2M002_ORYLA	ENSORLP00000011725	ENSG00000167508
Females	H2M017_ORYLA	ENSORLP00000011740	ENSG00000125835
Females	H2M0U0_ORYLA	ENSORLP00000012017
Females	H2M0U7_ORYLA	ENSORLP00000012024
Females	H2M1M6_ORYLA	ENSORLP00000012310	ENSG00000169020
Females	H2M2W5_ORYLA	ENSORLP00000012763	ENSG00000181163
Females	H2M349_ORYLA	ENSORLP00000012850	ENSG00000110169
Females	H2M3T8_ORYLA	ENSORLP00000013098
Females	H2M419_ORYLA	ENSORLP00000013180	ENSG00000143149
Females	Q8JHT8_ORYLA	ENSORLP00000013645	ENSG00000149506
Females	H2M650_ORYLA	ENSORLP00000013940	ENSG00000144674
Females	H2M6G4_ORYLA	ENSORLP00000014058	ENSG00000116096
Females	H2M6H7_ORYLA	ENSORLP00000014072	ENSG00000173486
Females	H2M755_ORYLA	ENSORLP00000014306	ENSG00000145907
Females	H2M7Q0_ORYLA	ENSORLP00000014508	ENSG00000184164
Females	H2M8V0_ORYLA	ENSORLP00000014923	ENSG00000037757
Females	H2M9A1_ORYLA	ENSORLP00000015084	ENSG00000070831
Females	H2M9B4_ORYLA	ENSORLP00000015097	ENSG00000197448
Females	H2M9D8_ORYLA	ENSORLP00000015121	ENSG00000108671
Females	H2M9X8_ORYLA	ENSORLP00000015323	ENSG00000196531
Females	H2MAW2_ORYLA	ENSORLP00000015673
Females	H2MBE4_ORYLA	ENSORLP00000015865	ENSG00000006059
Females	H2MBN6_ORYLA	ENSORLP00000015961	ENSG00000137274
Females	H2MBV7_ORYLA	ENSORLP00000016034	ENSG00000004779
Females	H2MCL4_ORYLA	ENSORLP00000016300	ENSG00000128609
Females	H2MCW3_ORYLA	ENSORLP00000016402	ENSG00000118181
Females	H2MD97_ORYLA	ENSORLP00000016537	ENSG00000059573
Females	H2MEE3_ORYLA	ENSORLP00000016949	ENSG00000169710
Females	H2MEU2_ORYLA	ENSORLP00000017105
Females	H2MGC9_ORYLA	ENSORLP00000017664
Females	H2MGG0_ORYLA	ENSORLP00000017696
Females	H2MI75_ORYLA	ENSORLP00000018349	ENSG00000110917
Females	H2MIF0_ORYLA	ENSORLP00000018429	ENSG00000239672
Females	H2MIQ5_ORYLA	ENSORLP00000018538	ENSG00000110717
Females	H2MJJ9_ORYLA	ENSORLP00000018848	ENSG00000142864
Females	H2MJQ2_ORYLA	ENSORLP00000018901	ENSG00000005194
Females	H2MKS3_ORYLA	ENSORLP00000019294
Females	H2MKU4_ORYLA	ENSORLP00000019315	ENSG00000172893
Females	H2MKV0_ORYLA	ENSORLP00000019321	ENSG00000099622
Females	H2ML65_ORYLA	ENSORLP00000019438	ENSG00000144785
Females	H2MLA2_ORYLA	ENSORLP00000019476	ENSG00000242247
Females	H2MLI1_ORYLA	ENSORLP00000019559
Females	H2MLR3_ORYLA	ENSORLP00000019645	ENSG00000115317
Females	H2MMQ7_ORYLA	ENSORLP00000020003	ENSG00000134243
Females	H2MPA7_ORYLA	ENSORLP00000020565	ENSG00000105607
Females	H2MPE6_ORYLA	ENSORLP00000020605
Females	H2MPJ8_ORYLA	ENSORLP00000020660	ENSG00000063046
Females	H2MPK9_ORYLA	ENSORLP00000020671	ENSG00000136942
Females	H2MPL0_ORYLA	ENSORLP00000020672	ENSG00000091513
Females	H2MPX4_ORYLA	ENSORLP00000020787	ENSG00000179262
Females	H2MQ78_ORYLA	ENSORLP00000020894	ENSG00000167969
Females	H2MSD1_ORYLA	ENSORLP00000021668	ENSG00000077380
Females	H2MSI6_ORYLA	ENSORLP00000021724
Females	H2MSY7_ORYLA	ENSORLP00000021880	ENSG00000170348
Females	H2MTG5_ORYLA	ENSORLP00000022064	ENSG00000101557
Females	H2MTI3_ORYLA	ENSORLP00000022083	ENSG00000196616
Females	H2MTY0_ORYLA	ENSORLP00000022239	ENSG00000119335
Females	H2MW59_ORYLA	ENSORLP00000023077	ENSG00000161057
Females	H2MXG7_ORYLA	ENSORLP00000023632	ENSG00000130988
Females	H2MXH8_ORYLA	ENSORLP00000023644
Females	H2MXM8_ORYLA	ENSORLP00000023700
Females	H2MXP3_ORYLA	ENSORLP00000023717
Females	H2MXR8_ORYLA	ENSORLP00000023743	ENSG00000078902
Females	H2MY42_ORYLA	ENSORLP00000023900	ENSG00000101132
Females	H2MYI1_ORYLA	ENSORLP00000024065
Females	H2MYK2_ORYLA	ENSORLP00000024092	ENSG00000172482
Females	H2MYW8_ORYLA	ENSORLP00000024232	ENSG00000103876
Females	H2MZE9_ORYLA	ENSORLP00000024445	ENSG00000106682
Females	H2N0R5_ORYLA	ENSORLP00000024982
Females	H2N0V8_ORYLA	ENSORLP00000025035	ENSG00000138768
Females	H2N0Y1_ORYLA	ENSORLP00000025064	ENSG00000171497
Females	H2N100_ORYLA	ENSORLP00000025083	ENSG00000148090
Females	H2N1T0_ORYLA	ENSORLP00000025393	ENSG00000165028
Females	H2N1T7_ORYLA	ENSORLP00000025400	ENSG00000197312
Females	H2N2R1_ORYLA	ENSORLP00000025750	ENSG00000118363
Females	H2N2U1_ORYLA	ENSORLP00000025781	ENSG00000159921
Females	H2TRV4_TAKRU	ENSTRUP00000027411	ENSG00000132541
Females	H2USA8_TAKRU	ENSTRUP00000039556	ENSG00000164111
Females	H2V7Q0_TAKRU	ENSTRUP00000039831	ENSG00000167004
Females	H2VE74_TAKRU	ENSTRUP00000045239	ENSG00000176986
Males	H2L2Y2_ORYLA	ENSORLP00000000086	ENSG00000156515
Males	H2L2Z7_ORYLA	ENSORLP00000000101	ENSG00000185627		Pathway	Total	Expected	Hits	P.Value
Males	H2L352_ORYLA	ENSORLP00000000160	ENSG00000138356		Citrate cycle (TCA cycle)	30	1.2329	6	0.0010187
Males	H2L3N0_ORYLA	ENSORLP00000000355	ENSG00000099994		Glyoxylate and dicarboxylate metabolism	24	0.55371	4	0.0017959
Males	H2L3X8_ORYLA	ENSORLP00000000458			Steroid biosynthesis	18	0.41528	3	0.0071981
Males	H2L5D9_ORYLA	ENSORLP00000001008			Vitamin B6 metabolism	6	0.13843	2	0.0073037
Males	H2L5G3_ORYLA	ENSORLP00000001035	ENSG00000165502		Valine, leucine and isoleucine degradation	44	1.0151	4	0.016575
Males	H2L6A0_ORYLA	ENSORLP00000001345	ENSG00000099284		Biotin metabolism	2	0.046143	1	0.045627
Males	H2L764_ORYLA	ENSORLP00000001673			Primary bile acid biosynthesis	17	0.39221	2	0.056539
Males	H2L816_ORYLA	ENSORLP00000001984			Tryptophan metabolism	40	0.92286	3	0.061826
Males	H2L821_ORYLA	ENSORLP00000001989	ENSG00000116133		Fatty acid metabolism	44	1.0151	3	0.077905
Males	H2L860_ORYLA	ENSORLP00000002030	ENSG00000103485		alpha-Linolenic acid metabolism	21	0.4845	2	0.082477
Males	H2L8F1_ORYLA	ENSORLP00000002123	ENSG00000166794		Fatty acid elongation	23	0.53064	2	0.096592
Males	H2L910_ORYLA	ENSORLP00000002344	ENSG00000000419
Males	H2LAC5_ORYLA	ENSORLP00000002832	ENSG00000099341
Males	H2LBD5_ORYLA	ENSORLP00000003206	ENSG00000143947
Males	H2LBQ7_ORYLA	ENSORLP00000003335	ENSG00000176619
Males	H2LBS7_ORYLA	ENSORLP00000003356	ENSG00000130255
Males	H2LC47_ORYLA	ENSORLP00000003481
Males	H2LCJ6_ORYLA	ENSORLP00000003634	ENSG00000242372
Males	H2LCN1_ORYLA	ENSORLP00000003671	ENSG00000002834
Males	H2LCT1_ORYLA	ENSORLP00000003722
Males	H2LCT4_ORYLA	ENSORLP00000003725	ENSG00000144199
Males	H2LCW3_ORYLA	ENSORLP00000003755	ENSG00000108298
Males	H2LD57_ORYLA	ENSORLP00000003856
Males	H2LD77_ORYLA	ENSORLP00000003876	ENSG00000108883
Males	H2LDD7_ORYLA	ENSORLP00000003940	ENSG00000055044
Males	H2LDZ9_ORYLA	ENSORLP00000004165	ENSG00000137992
Males	H2LEA8_ORYLA	ENSORLP00000004277	ENSG00000166347
Males	H2LFB0_ORYLA	ENSORLP00000004643	ENSG00000173786
Males	H2LG01_ORYLA	ENSORLP00000004893	ENSG00000261210
Males	H2LGF5_ORYLA	ENSORLP00000005051	ENSG00000169814
Males	H2LGP8_ORYLA	ENSORLP00000005146	ENSG00000265808
Males	H2LGY8_ORYLA	ENSORLP00000005241
Males	H2LH70_ORYLA	ENSORLP00000005325	ENSG00000184047
Males	H2LK88_ORYLA	ENSORLP00000006439	ENSG00000108107
Males	H2LKH6_ORYLA	ENSORLP00000006527	ENSG00000197111
Males	H2LLX3_ORYLA	ENSORLP00000007040	ENSG00000130811
Males	H2LNB9_ORYLA	ENSORLP00000007546
Males	H2LP08_ORYLA	ENSORLP00000007788	ENSG00000160200
Males	H2LQ71_ORYLA	ENSORLP00000008209	ENSG00000177830
Males	H2LRH1_ORYLA	ENSORLP00000008670	ENSG00000060971
Males	H2LRJ9_ORYLA	ENSORLP00000008698	ENSG00000139610
Males	Q9IBG9_ORYLA	ENSORLP00000008718	ENSG00000244731
Males	H2LTG8_ORYLA	ENSORLP00000009387	ENSG00000106066
Males	H2LV63_ORYLA	ENSORLP00000009992	ENSG00000147604
Males	H2LWI8_ORYLA	ENSORLP00000010477	ENSG00000133742
Males	H2LX07_ORYLA	ENSORLP00000010655	ENSG00000127954
Males	H2LX38_ORYLA	ENSORLP00000010688	ENSG00000116882
Males	H2LXJ9_ORYLA	ENSORLP00000010860	ENSG00000165644
Males	H2LXT9_ORYLA	ENSORLP00000010951	ENSG00000106803
Males	H2LY09_ORYLA	ENSORLP00000011021	ENSG00000023318
Males	H2LZI4_ORYLA	ENSORLP00000011556	ENSG00000063854
Males	H2LZN7_ORYLA	ENSORLP00000011610	ENSG00000005469
Males	H2M095_ORYLA	ENSORLP00000011819	ENSG00000116350
Males	H2M0F6_ORYLA	ENSORLP00000011880
Males	H2M157_ORYLA	ENSORLP00000012138	ENSG00000131238
Males	H2M284_ORYLA	ENSORLP00000012523	ENSG00000075415
Males	H2M287_ORYLA	ENSORLP00000012527	ENSG00000185088
Males	H2M397_ORYLA	ENSORLP00000012899	ENSG00000081307
Males	H2M3L2_ORYLA	ENSORLP00000013017	ENSG00000211456
Males	H2M421_ORYLA	ENSORLP00000013182	ENSG00000036530
Males	H2M443_ORYLA	ENSORLP00000013204	ENSG00000117450
Males	H2M496_ORYLA	ENSORLP00000013258	ENSG00000085465
Males	H2M4Z7_ORYLA	ENSORLP00000013519	ENSG00000112514
Males	H2M553_ORYLA	ENSORLP00000013575	ENSG00000109861
Males	H2M559_ORYLA	ENSORLP00000013581	ENSG00000164687
Males	H2M5I6_ORYLA	ENSORLP00000013715	ENSG00000182919
Males	H2M5K2_ORYLA	ENSORLP00000013731	ENSG00000063177
Males	H2M6J4_ORYLA	ENSORLP00000014089	ENSG00000103202
Males	H2M6M0_ORYLA	ENSORLP00000014117	ENSG00000169223
Males	H2M705_ORYLA	ENSORLP00000014255	ENSG00000270647
Males	H2M788_ORYLA	ENSORLP00000014341	ENSG00000204653
Males	H2M800_ORYLA	ENSORLP00000014611	ENSG00000170248
Males	H2M8L1_ORYLA	ENSORLP00000014829	ENSG00000197763
Males	H2MAD5_ORYLA	ENSORLP00000015487	ENSG00000139194
Males	O93446_ORYLA	ENSORLP00000015497	ENSG00000135046
Males	H2MBL3_ORYLA	ENSORLP00000015937	ENSG00000023697
Males	H2MBY1_ORYLA	ENSORLP00000016058	ENSG00000111713
Males	H2MCR0_ORYLA	ENSORLP00000016347
Males	H2MD16_ORYLA	ENSORLP00000016455
Males	H2MD48_ORYLA	ENSORLP00000016487
Males	H2MDD4_ORYLA	ENSORLP00000016574	ENSG00000120437
Males	H2MDJ1_ORYLA	ENSORLP00000016636	ENSG00000125743
Males	H2ME04_ORYLA	ENSORLP00000016807	ENSG00000090861
Males	H2MEV9_ORYLA	ENSORLP00000017123	ENSG00000088002
Males	H2MEZ3_ORYLA	ENSORLP00000017159	ENSG00000157181
Males	H2MF35_ORYLA	ENSORLP00000017205	ENSG00000241468
Males	H2MFX3_ORYLA	ENSORLP00000017500	ENSG00000110244
Males	H2MGZ5_ORYLA	ENSORLP00000017891	ENSG00000121316
Males	H2MIT5_ORYLA	ENSORLP00000018568	ENSG00000135929
Males	H2MJ70_ORYLA	ENSORLP00000018709
Males	H2MJF9_ORYLA	ENSORLP00000018804	ENSG00000160285
Males	MT_ORYLA	ENSORLP00000019508
Males	H2MLK0_ORYLA	ENSORLP00000019579
Males	H2MMF6_ORYLA	ENSORLP00000019898	ENSG00000196136
Males	H2MN90_ORYLA	ENSORLP00000020191	ENSG00000154174
Males	H2MN99_ORYLA	ENSORLP00000020200	ENSG00000059377
Males	H2MP62_ORYLA	ENSORLP00000020520	ENSG00000172482
Males	H2MPF0_ORYLA	ENSORLP00000020609	ENSG00000112306
Males	H2MQ10_ORYLA	ENSORLP00000020823	ENSG00000025796
Males	H2MRJ5_ORYLA	ENSORLP00000021376
Males	H2MRT3_ORYLA	ENSORLP00000021466	ENSG00000121774
Males	H2MT01_ORYLA	ENSORLP00000021894	ENSG00000105953
Males	H2MT65_ORYLA	ENSORLP00000021960	ENSG00000106804
Males	H2MT94_ORYLA	ENSORLP00000021992	ENSG00000018510
Males	H2MT95_ORYLA	ENSORLP00000021993	ENSG00000172115
Males	H2MTR0_ORYLA	ENSORLP00000022167	ENSG00000102580
Males	H2MW17_ORYLA	ENSORLP00000023029	ENSG00000149476
Males	H2MWD0_ORYLA	ENSORLP00000023162	ENSG00000185825
Males	H2MWI7_ORYLA	ENSORLP00000023234	ENSG00000133433
Males	H2MWK1_ORYLA	ENSORLP00000023250	ENSG00000127022
Males	H2MXD5_ORYLA	ENSORLP00000023596	ENSG00000119673
Males	H2MXN5_ORYLA	ENSORLP00000023708	ENSG00000162949
Males	H2MY51_ORYLA	ENSORLP00000023909	ENSG00000101323
Males	H2MYW1_ORYLA	ENSORLP00000024221
Males	H2MZ09_ORYLA	ENSORLP00000024282	ENSG00000108528
Males	H2MZL4_ORYLA	ENSORLP00000024522	ENSG00000113575
Males	H2N0A4_ORYLA	ENSORLP00000024800	ENSG00000013364
Males	H2N0C8_ORYLA	ENSORLP00000024830	ENSG00000001630
Males	H2N0L9_ORYLA	ENSORLP00000024933	ENSG00000100220
Males	H2N0N0_ORYLA	ENSORLP00000024945	ENSG00000125730
Males	H2N1W8_ORYLA	ENSORLP00000025432	ENSG00000160209
Males	H2N244_ORYLA	ENSORLP00000025516	ENSG00000087008
Males	H2N2G1_ORYLA	ENSORLP00000025643	ENSG00000104408
Males	H2TBN4_TAKRU	ENSTRUP00000022076	ENSG00000154611
Males	H2UDP7_TAKRU	ENSTRUP00000029442	ENSG00000160014
Males	H2URI3_TAKRU	ENSTRUP00000035066	ENSG00000160200
Both sexes	H2L385_ORYLA	ENSORLP00000000025	ENSG00000277157
Both sexes	H2LAV3_ORYLA	ENSORLP00000003019	ENSG00000145692
Both sexes	H2LBB2_ORYLA	ENSORLP00000003182	ENSG00000004939		Pathway	Total	Expected	Hits	P.Value
Both sexes	Q8JIM9_ORYLA	ENSORLP00000003772	ENSG00000223609		Metabolism of xenobiotics by cytochrome P450	77	0.49964	2	0.085002
Both sexes	H2LD06_ORYLA	ENSORLP00000003802			Fatty acid elongation	23	0.14924	1	0.1401
Both sexes	H2LDF6_ORYLA	ENSORLP00000003959	ENSG00000124783
Both sexes	H2LE63_ORYLA	ENSORLP00000004230
Both sexes	H2LEX4_ORYLA	ENSORLP00000004503	ENSG00000078369
Both sexes	Q8AXS2_ORYLA	ENSORLP00000005291	ENSG00000065978
Both sexes	H2LKL6_ORYLA	ENSORLP00000006568
Both sexes	Q8JIN1_ORYLA	ENSORLP00000006596	ENSG00000223609
Both sexes	H2LL08_ORYLA	ENSORLP00000006716	ENSG00000197451
Both sexes	H2LP17_ORYLA	ENSORLP00000007797	ENSG00000065621
Both sexes	H2LP64_ORYLA	ENSORLP00000007844	ENSG00000092010
Both sexes	H2LP92_ORYLA	ENSORLP00000007872	ENSG00000086289
Both sexes	H2LQC7_ORYLA	ENSORLP00000008267	ENSG00000123131
Both sexes	H2LQH0_ORYLA	ENSORLP00000008312	ENSG00000107317
Both sexes	H2LSA0_ORYLA	ENSORLP00000008961	ENSG00000107317
Both sexes	H2LTC9_ORYLA	ENSORLP00000009347	ENSG00000100938
Both sexes	H2LTS5_ORYLA	ENSORLP00000009495	ENSG00000204193
Both sexes	H2LU02_ORYLA	ENSORLP00000009575	ENSG00000189060
Both sexes	H2M0G8_ORYLA	ENSORLP00000011892	ENSG00000131143
Both sexes	Q2PHF0_ORYLA	ENSORLP00000013510	ENSG00000164434
Both sexes	H2M5M9_ORYLA	ENSORLP00000013761	ENSG00000054983
Both sexes	H2M971_ORYLA	ENSORLP00000015052	ENSG00000143819
Both sexes	H2M996_ORYLA	ENSORLP00000015079	ENSG00000073969
Both sexes	H2M9Z1_ORYLA	ENSORLP00000015337	ENSG00000116750
Both sexes	I6L4R8_ORYLA	ENSORLP00000015610	ENSG00000161544
Both sexes	H2MAS4_ORYLA	ENSORLP00000015634
Both sexes	H2MB82_ORYLA	ENSORLP00000015803	ENSG00000171401
Both sexes	A4UWM7_ORYLA	ENSORLP00000017065
Both sexes	H2MFZ1_ORYLA	ENSORLP00000017519	ENSG00000110244
Both sexes	H2MG18_ORYLA	ENSORLP00000017546
Both sexes	H2MGI0_ORYLA	ENSORLP00000017718	ENSG00000110002
Both sexes	H2MIR1_ORYLA	ENSORLP00000018544
Both sexes	H2MIZ9_ORYLA	ENSORLP00000018632	ENSG00000099797
Both sexes	H2MJS0_ORYLA	ENSORLP00000018919	ENSG00000185246
Both sexes	H2MLW8_ORYLA	ENSORLP00000019704
Both sexes	H2MLX9_ORYLA	ENSORLP00000019715	ENSG00000118137
Both sexes	H2MMZ7_ORYLA	ENSORLP00000020093	ENSG00000075234
Both sexes	H2MP23_ORYLA	ENSORLP00000020481	ENSG00000119655
Both sexes	H2MRK6_ORYLA	ENSORLP00000021387
Both sexes	H2MSB3_ORYLA	ENSORLP00000021650
Both sexes	H2MSQ6_ORYLA	ENSORLP00000021799	ENSG00000186468
Both sexes	H2MZQ3_ORYLA	ENSORLP00000024563	ENSG00000158571
Both sexes	H2N069_ORYLA	ENSORLP00000024757	ENSG00000108424
Both sexes	H2N0D4_ORYLA	ENSORLP00000024837	ENSG00000237763
Both sexes	H2TXN3_TAKRU	ENSTRUP00000021802
Both sexes	I1SRS9_ORYME	ENSTRUP00000047519	ENSG00000100075

## Sheet: Table S6
Supplementary table S6. Complete list of IPA molecular pathway that are significantly different between male and female medaka livers, according to transcriptome and metabolome data.
Category	p-value - corrected threshold	Molecules
Lipid Metabolism	2,65E-14-1,13E-03	ABCG8,PEX13,ACAT2,XDH,SERINC5,CP,C1QA,DAB1,SPI1,ATP2A2,TYSND1,BCAT2,LGALS8,CERS5,CAV1,FABP1,MIP,CLN6,PGRMC1,taurine,TMEM97,CYP7B1,ACACB,ACAA1,ITGA6,homocysteine,MSMO1,IL12RB2,STAT3,PLD1,CSF2RB,androstenedione,SCP2,AACS,SYK,dehydroisoandrosterone,FADS2,ACACA,SLC27A1,PRDX2,EPHX1,HSD17B10,choline,APOE,APOA4,GUCY2C,PROX1,PSEN2,CD74,GRINA,ARF6,benzoquinone,AR,oxalacetic acid,PLIN2,INPP5B,TLR3,VDR,PLA2…
Molecular Transport	2,65E-14-1,13E-03	SELL,ACAT2,DDC,SERINC5,C1QA,CP,FGG,GNB1,GOLGA4,BCAT2,MIP,taurine,ACACB,homocysteine,creatinine,CSF2RB,ANKH,PRKACA,SLC27A1,ACACA,CPOX,PCBD1,FTH1,EPHX1,choline,APOA4,PRDX1,SLC1A5,DDX3X,oxalacetic acid,TMPRSS6,TXNIP,STAR,GPAM,CBS/CBSL,NR4A1,SEC14L2,CTH,DENND3,PPARA,SOCS3,SC5D,CTSD,HS6ST1,TGFB1,ABCB11,CYP27B1,OSBPL1A,EPOR,H6PD,UGT1A1,MIA2,IGF2,COMMD1,SGPP1,SYN1,VHL,NOS1,IGFBP4,TFEB,citrulline,NIPA1,A…
Small Molecule Biochemistry	2,65E-14-1,13E-03	ACAT2,SERINC5,DDC,ASS1,CP,C1QA,DAB1,BCAT2,MIP,taurine,AFMID,PDIA2,ACACB,ACAA1,SURF1,homocysteine,ITGA6,MSMO1,CSF2RB,SLC27A1,ACACA,NADK,PCBD1,EPHX1,choline,APOA4,SLC1A5,oxalacetic acid,TXNIP,SIRT5,PACSIN2,CSGALNACT1,STAR,GPAM,SEMA3A,CBS/CBSL,NR4A1,SEC14L2,CTH,PPARA,SOCS3,IDI1,HGD,SC5D,CTSD,HS6ST1,TGFB1,ABCB11,CYP27B1,ERLIN1,OSBPL1A,H6PD,UGT1A1,AKR1B10,IGFBP2,MIA2,IGF2,SGPP1,VHL,TEF,NOS1,IGFBP4,cit…
Inflammatory Response	1,19E-13-1,11E-03	ST6GAL1,SELL,XDH,C1QA,SLC9A1,SPI1,FGG,ADAM8,PTPRC,MERTK,CAV1,RNF128,FABP1,D-galactose,taurine,AHCY,WT1,LCP1,homocysteine,ITGA6,IL12RB2,STAT3,CSF2RB,CDH1,TPST1,SCP2,SYK,dehydroisoandrosterone,FADS2,GAPDH,ITGA1,ECM1,PRDX2,choline,APOE,SERPINB1,USP18,APOA4,GUCY2C,SLC1A5,PRDX1,HSPB8,PSEN2,CD74,AR,PLIN2,VDR,TLR3,ADORA1,NFE2L2,CYP51A1,P4HA2,ABCB1,CYP1A1,MAPKAPK3,TXNIP,CREB3L3,FLT4,DGAT2,TOB1,ST3GAL3,SE…
Organismal Development	3,53E-12-1,13E-03	ST6GAL1,SELL,PEX13,EHD3,XDH,LRG1,DNAJC3,SSBP2,C1QA,NPEPPS,CP,SPI1,ATP2A2,ADAM8,FGG,PTPRC,BCAT2,MERTK,CAV1,RNF128,ZFHX3,EGLN2,WT1,DAPK1,ACACB,homocysteine,ITGA6,STAT3,KLF13,PLD1,CSF2RB,CDH1,androstenedione,SCP2,AACS,SYK,dehydroisoandrosterone,FADS2,KIDINS220,INVS,ITGA1,ECM1,PRDX2,SEPN1,TRIM33,APOE,PRDX1,HSPB8,PSEN2,PROX1,CD74,OGT,ARF6,AR,INPP5B,TMPRSS6,VDR,TLR3,LNPEP,AMOT,NFE2L2,CYP51A1,ATP7B,CYP1…
Vitamin and Mineral Metabolism	5,06E-12-3,66E-04	ABCG8,APOB,ACAT2,SLC27A2,SGPL1,CAV1,LSS,CLN6,PGRMC1,AHR,TMEM97,CYP7B1,ACAA1,homocysteine,ITGA6,MSMO1,MMP2,RORC,AKR1D1,androstenedione,SCP2,AACS,dehydroisoandrosterone,SQLE,APOE,APOA4,FN1,SRD5A1,BCO2,PROX1,corticosterone,CES1,AR,PDGFRA,CEBPA,TLR3,VDR,PLA2G12B,CYP2R1,CYP51A1,EGFR,CYP1A1,NSDHL,ANGPT1,DGAT2,XBP1,RETSAT,STAR,APP,LDLR,DHCR24,SREBF2,SREBF1,NR4A1,SEC14L2,CYP2C8,PPARA,CYP24A1,IDI1,INSIG1,…
Free Radical Scavenging	8,76E-12-1,24E-05	MRC1,APOB,XDH,CP,F7,SPI1,ITGB3,VEGFA,PRF1,MTUS1,CAV1,D-galactose,taurine,AHR,ATM,PDIA2,DCN,homocysteine,STAT3,NLRX1,SYK,dehydroisoandrosterone,VAV1,ITGA1,FTH1,PRDX2,HSD17B10,choline,EPO,DECR1,APOE,FN1,APOA4,OSGIN1,PRDX1,betaine,BNIP3,MAP3K5,PRKCZ,corticosterone,sorbitol,JUN,oxalacetic acid,D-lactic acid,TLR3,VDR,COL18A1,NFE2L2,EGFR,ABCB1,SIGMAR1,CYP1A1,C5AR1,ANGPT1,TXNIP,XBP1,APP,LDLR,TF,CBS/CBSL…
Cell Death and Survival	4,32E-10-9,2E-04	ST6GAL1,SELL,ASS1,CP,C1QA,NPAS2,MERTK,taurine,FBL,PDIA2,EGLN2,DAPK1,SURF1,ITGA6,homocysteine,CSF2RB,PDLIM7,DST,PRKACA,KIDINS220,ACACA,CPOX,EPHX1,FTH1,SEPN1,choline,PDCD2,USP18,PRDX1,C9,C8A,DDX3X,oxalacetic acid,RNF19A,AMOT,TXNIP,STAR,SEMA3A,GPAM,CBS/CBSL,NR4A1,CTH,TFB1M,PPARA,SOCS3,MPRIP,RSL1D1,CTSD,DDX5,CYFIP2,ANXA11,TGFB1,HOMER1,heparan sulfate,WDR4,MDN1,EPOR,IGFBP2,IGF2,SGPP1,CNPY2,VHL,NOS1,IG…
Cardiovascular System Development and Function	2,03E-09-1,14E-03	ST6GAL1,SELL,EHD3,XDH,LRG1,C1QA,SLC9A1,SPI1,ATP2A2,ADAM8,MERTK,LGALS8,CAV1,EGLN2,WT1,ACACB,ITGA6,homocysteine,STAT3,PLD1,CSF2RB,CDH1,SYK,dehydroisoandrosterone,KIDINS220,ITGA1,ECM1,PRDX2,APOE,GUCY2C,PRDX1,HSPB8,PSEN2,PROX1,OGT,AR,TMPRSS6,VDR,TLR3,LNPEP,ADORA1,AMOT,NFE2L2,CYP51A1,ABCB1,SIGMAR1,TXNIP,DAB2IP,FLT4,SLC6A6,ADCY6,SLCO2A1,SEMA3A,CCNE1,LDLR,CBS/CBSL,ABI1,NR4A1,ARHGDIA,CTH,PATJ,CXADR,TFB1M…
Metabolic Disease	2,4E-09-1,07E-03	ABCG8,PEX13,SELL,ACAT2,DDC,XDH,DNAJC3,C1QA,CP,PMPCB,DAB1,ATP2A2,MERTK,CAV1,CUX2,FABP1,taurine,CYP7B1,LCP1,ADGRL2,ACACB,PPTC7,homocysteine,creatinine,LARP4,STAT3,androstenedione,SCN1B,SCP2,AACS,dehydroisoandrosterone,PRKACA,FADS2,GAPDH,ACACA,SLC27A1,ECM1,HSD17B10,choline,APOE,APOA4,GUCY2C,PRDX1,C9,PSEN2,PROX1,MTR,CD74,OGT,AR,PLIN2,VDR,LNPEP,TLR3,ADORA1,NFE2L2,ALDH5A1,TXNIP,SLC6A6,DGAT2,SLCO2A1,STA…
Neurological Disease	2,4E-09-9,65E-04	SELL,PEX13,DDC,XDH,LRG1,CP,CCDC88C,PMPCB,DAB1,SPI1,ATP2A2,SLC9A1,ADAM8,FGG,NDUFB3,PTPRC,GNB1,MERTK,PPRC1,BAIAP2,CAV1,RNF128,CUX2,PGRMC1,taurine,AHCY,ZFHX3,FBL,WT1,EGLN2,CYP7B1,DAPK1,ADGRL2,PPP1R1B,SURF1,PPTC7,creatinine,homocysteine,IL12RB2,LARP4,STAT3,CA8,PDLIM7,SCN1B,SCP2,ANKH,dehydroisoandrosterone,KIDINS220,PRKACA,GAPDH,ITGA1,SLC27A1,PRDX2,FTH1,HSD17B10,choline,APOE,USP18,APOA4,PRDX1,C9,SCUBE…
Psychological Disorders	2,4E-09-9,65E-04	DDC,XDH,LRG1,CP,PMPCB,DAB1,ATP2A2,FGG,NDUFB3,GNB1,MERTK,PPRC1,BAIAP2,CAV1,CUX2,PGRMC1,ZFHX3,AHCY,FBL,CYP7B1,ADGRL2,PPP1R1B,PPTC7,homocysteine,creatinine,LARP4,STAT3,PDLIM7,androstenedione,SCN1B,SCP2,SYK,dehydroisoandrosterone,PRKACA,GAPDH,SLC27A1,PRDX2,FTH1,choline,APOE,APOA4,PRDX1,C9,SCUBE2,PSEN2,CD74,MTR,GRINA,AR,oxalacetic acid,VDR,ADORA1,NFE2L2,ALDH5A1,CYP51A1,SIGMAR1,ABCB1,CYP1A1,MAPKAPK3,TX…
Carbohydrate Metabolism	3,62E-09-9,43E-04	ST6GAL1,SERINC5,DNAJC3,CP,C1QA,SPI1,ATP2A2,PTPRC,GNB1,BCAT2,CERS5,LGALS8,CAV1,FABP1,CLN6,taurine,ACACB,NAGPA,STAT3,PLD1,CSF2RB,SCP2,SYK,dehydroisoandrosterone,GAPDH,SLC27A1,ACACA,EPHX1,PRDX2,choline,APOE,APOA4,PROX1,PSEN2,sorbitol,OGT,ARF6,PLIN2,INPP5B,VDR,ADORA1,ALDH5A1,ABCB1,TXNIP,CREB3L3,DAB2IP,DGAT2,CSGALNACT1,PTDSS2,GALM,GPAM,GPI,FABP2,LDLR,TPI1,NR4A1,FBP1,CTH,CXADR,TCF7L2,PPARA,SOCS3,LGALS3…
Cardiovascular Disease	4,31E-09-9,76E-04	ABCG8,ST6GAL1,SELL,ACAT2,XDH,DDC,DOCK4,SSBP2,C1QA,CP,ATP2A2,SLC9A1,SPI1,FGG,ADAM8,PTPRC,MERTK,CAV1,FABP1,PDIA2,LCP1,ACACB,homocysteine,GGCX,STAT3,HIBCH,CSF2RB,SCP2,SYK,CPOX,FTH1,PRDX2,APOE,APOA4,GUCY2C,PRDX1,HSPB8,MTR,LBR,ARF6,AR,PLIN2,TMPRSS6,VDR,ADORA1,NFE2L2,ALDH5A1,ABCB1,SIGMAR1,CYP1A1,PACSIN2,FLT4,SLC6A6,DGAT2,ADCY6,GPI,LDLR,CBS/CBSL,NR4A1,ARHGDIA,PPARA,SOCS3,LGALS3,BAG3,PIEZO1,NPC1L1,CTSD,F…
Cancer	9,25E-09-1,14E-03	ST6GAL1,C1orf52,ASS1,SERINC5,LRG1,PAQR7,TLE1,CP,FGG,NDUFB3,GNB1,MERTK,PPRC1,taurine,AFMID,EGLN2,PDIA2,ACACB,creatinine,LARP4,DST,ANKH,ADH1B,SLC27A1,CPOX,NADK,SEPN1,PDCD2,SLC1A5,C9,CDK10,ANKRD33B,TMPRSS6,AMOT,RNF19A,CSGALNACT1,SEMA3A,GPAM,CBS/CBSL,TPI1,HOMEZ,NR4A1,DENND3,PPARA,IDI1,NARFL,RSL1D1,HS6ST1,ITIH2,TGFB1,HOMER1,ABCB11,heparan sulfate,PBLD,NGEF,MDN1,MAPKAPK5,IGF2,FAM134A,NOS1,APOH,ZP3,KLF1…
Organismal Injury and Abnormalities	9,25E-09-1,14E-03	ST6GAL1,C1orf52,ASS1,SERINC5,LRG1,PAQR7,TLE1,CP,FGG,NDUFB3,GNB1,MERTK,PPRC1,taurine,AFMID,EGLN2,PDIA2,ACACB,homocysteine,creatinine,LARP4,DST,ANKH,ADH1B,SLC27A1,NADK,CPOX,PCBD1,choline,SEPN1,PDCD2,SLC1A5,C9,CDK10,ANKRD33B,TMPRSS6,AMOT,RNF19A,CSGALNACT1,GPAM,SEMA3A,CBS/CBSL,TPI1,HOMEZ,NR4A1,DENND3,PPARA,IDI1,RSL1D1,NARFL,HS6ST1,ITIH2,TGFB1,HOMER1,ABCB11,heparan sulfate,PBLD,NGEF,MDN1,MAPKAPK5,IGF2…
Hematological Disease	4,18E-08-9,72E-04	ABCG8,ST6GAL1,SELL,ACAT2,SSBP2,C1QA,CP,SPI1,ADAM8,PTPRC,MERTK,LGALS8,CAV1,FABP1,WT1,PDIA2,DAPK1,ACACB,GGCX,STAT3,KLF13,CSF2RB,SYK,GAPDH,CPOX,FTH1,PRDX2,APOE,PRDX1,C9,PSEN2,CD74,MTR,C8A,sorbitol,OGT,ARF6,AR,TMPRSS6,VDR,TLR3,NFE2L2,SIGMAR1,ABCB1,SLC6A6,ADCY6,DGAT2,INHBC,ST3GAL3,GPAM,GPI,LDLR,TPI1,NR4A1,ARHGDIA,SSB,PPARA,LGALS3,BAD,ACO2,PIEZO1,NPC1L1,DFFA,CTSD,FDFT1,TRAF3IP2,ANXA11,TGFB1,PIM1,ECI2,P…
Energy Production	4,46E-08-3,79E-04	PPARA,PEX13,SLC25A17,SLC27A2,CPT1B,LIPE,HAND1,ABCA1,SLC27A4,TYSND1,SCARB1,TGFB1,CYP3A5,FASN,ECI2,LPL,PRKAA1,FABP1,RPS6KB1,MLXIPL,MIF,ACACB,C3,ACAA1,HACL1,bilirubin,SLC22A5,CPT2,ACACA,SLC27A1,EPO,HSD17B10,DECR1,APOE,D-glucose,TWIST1,ACAA2,AADAC,PHYH,HPGD,VDR,ACADM,VASP,PPARG,CYP1A1,LCLAT1,CYP27A1,PPARD,PLA2G1B,DGAT2,ACADSB,SLCO2A1,APP,GPAM,FABP2,APOA1,CYP3A4,FOXO1,SREBF2,SREBF1,CAT,NR4A1,CYP2J2,EH…
Endocrine System Disorders	1,08E-07-3,65E-04	MRC1,SELL,ACAT2,APOB,XDH,C1QA,CP,DAB1,ATP2A2,ITGB3,VEGFA,PRF1,MERTK,CTSS,SPTLC2,GAA,DDAH1,CAV1,FABP1,CUX2,FABP7,HIPK1,ZBTB16,ATM,CMKLR1,LCP1,MLXIPL,ACACB,homocysteine,creatinine,STAT3,SAMD9L,SERPINC1,androstenedione,ACTA2,SCN1B,BHLHE40,AACS,dehydroisoandrosterone,MYO1F,FADS2,SLC27A1,ACACA,ECM1,choline,EPO,DECR1,APOE,FN1,GUCY2C,PPP1R3C,betaine,PROX1,CD74,OGT,TRIB1,AR,JUN,PLIN2,PDGFRA,SOCS2,LNPEP,V…
Gastrointestinal Disease	1,08E-07-1,06E-03	ST6GAL1,C1orf52,SERINC5,ASS1,LRG1,TLE1,CP,NDUFB3,GNB1,MERTK,PPRC1,taurine,PDIA2,ACACB,creatinine,LARP4,DST,ADH1B,SLC27A1,CPOX,choline,SLC1A5,C9,CDK10,ANKRD33B,TMPRSS6,AMOT,RNF19A,GPAM,SEMA3A,CBS/CBSL,TPI1,HOMEZ,NR4A1,DENND3,PPARA,IDI1,NARFL,ITIH2,TGFB1,ABCB11,HOMER1,PBLD,NGEF,MDN1,MAPKAPK5,IGF2,FAM134A,NOS1,citrulline,ZP3,KLF10,DACT1,NUDT7,PHKA2,UGDH,SEC24C,BPNT1,ACE,CLIC5,PYGL,SOD1,CAMTA1,EFEMP2…
Renal and Urological Disease	1,08E-07-7,67E-04	APOB,PPP2CA,XDH,C1QA,VEGFA,PTPRC,GSTZ1,FABP1,GSTK1,WT1,MLXIPL,DCN,creatinine,IL12RB2,MMP2,SERPINC1,SYK,ACACA,ITGA1,EPO,APOE,FN1,PSEN2,ASNS,JUN,AR,VDR,TLR3,ADORA1,CTNNB1,NFE2L2,SLC6A2,DNASE1,CYP1A1,C5AR1,ATP1B1,MAPKAPK3,TXNIP,SLC6A6,DGAT2,LDLR,TF,SREBF1,FBP1,ARHGDIA,CXADR,PRKCB,CYP2C8,PPARA,SLC7A11,LGALS3,SLC9A3,DICER1,ABCA1,TRAF3IP2,SCARB1,TGFB1,PIM1,FASN,LPL,carnosine,ADRA1B,MIF,C3,EPOR,AQP1,MUT…
Amino Acid Metabolism	1,54E-07-8,86E-04	PPARA,SLC7A11,KYAT3,DDC,ASS1,SERINC5,CXCL12,HGD,SLC9A1,VEGFA,GSTZ1,DAO,CNDP2,HAL,BCAT2,TGFB1,BCKDHA,DDAH1,SLC16A2,CAV1,HOMER1,carnosine,taurine,ATM,AFMID,GLYAT,SERINC1,MUT,C5,SLC25A22,DIO1,SLC22A5,ME2,RGN,GLUL,SLC7A7,PER2,PCBD1,ARG1,PYCR1,NOS1,APOE,citrulline,AADAT,HOMER2,D-glucose,SLC1A5,SLC7A1,betaine,MTR,ME1,ASNS,IDO2,PRKCZ,OTC,oxalacetic acid,PTS,CEBPA,PHGDH,SLC25A15,NFS1,ALDH5A1,EGFR,QDPR,FA…
Cellular Movement	9,32E-07-1,11E-03	ST6GAL1,PEX13,SELL,XDH,DOCK4,STK35,DAB1,SLC9A1,SPI1,PPP1R14B,ADAM8,GNB1,PTPRC,MERTK,LGALS8,CAV1,taurine,AHCY,WT1,PDIA2,LCP1,homocysteine,ITGA6,STAT3,TFPI2,PLD1,CSF2RB,CDH1,SCN1B,DST,SYK,dehydroisoandrosterone,PRKACA,KIDINS220,GAPDH,ITGA1,INF2,FTH1,PRDX2,SERPINB1,APOE,OSGIN1,PRDX1,PROX1,CD74,DDX3X,GRINA,ARF6,AR,CARD10,INPP5B,TLR3,VDR,ADORA1,AMOT,NFE2L2,P4HA2,CYP1A1,PACSIN2,FLT4,CDC42EP4,COL4A3BP,V…
Respiratory Disease	1,03E-06-2,69E-04	SOCS3,SELL,LGALS3,INSIG1,ACO2,CXCL12,MEN1,BCL6,SPI1,ITGB3,PTPRC,VEGFA,FGFR3,TRAF3IP2,TGFB1,CTSS,CISH,CAV1,CYBB,RNF128,NEO1,AHR,CMKLR1,IL2RG,CD200,C3,SHARPIN,FGFR1,AQP1,STAT3,RORC,C5,TLR2,CSF2RB,PREX1,DUSP1,FOXA2,GAPDH,ALDOA,VAV1,VHL,ARG1,APOE,SERPINB1,CHD4,PRDX1,AMBP,SELENBP1,HMOX1,FOXO3,CFB,PDGFRA,SOCS2,TLR3,VDR,ADORA1,NFE2L2,CYP51A1,ACE,PPARG,RUNX3,C5AR1,PTGIR,ANGPT1,PPARD,PROC,FLT4,ST3GAL3,ABH…
Hepatic System Disease	1,56E-06-1,06E-03	SELL,DDC,ASS1,SERINC5,LRG1,TLE1,DOCK4,CP,NDUFB3,GOLGA4,MERTK,PPRC1,CUX2,taurine,PDIA2,DAPK1,ACACB,ACAA1,PAOX,CSF2RB,DST,KIDINS220,ADH1B,ACACA,EPHX1,choline,PRDX1,SLC1A5,C9,C8A,CDK10,DDX3X,URB2,TMPRSS6,AMOT,RNF19A,TXNIP,DNTTIP2,GPAM,CBS/CBSL,TPI1,NR4A1,TFB1M,DENND3,PPARA,SOCS3,MPRIP,HGD,PPFIBP1,CTSD,ITIH2,TGFB1,ABCB11,PBLD,OSBPL1A,NGEF,MGST1,POLR1B,MDN1,H6PD,UGT1A1,AKR1B10,IGFBP2,IGF2,NUP210,TNS1,…
Hematological System Development and Function	1,69E-06-1,14E-03	ST6GAL1,SELL,XDH,SSBP2,C1QA,SPI1,ATP2A2,FGG,ADAM8,PTPRC,MERTK,LGALS8,CAV1,FABP1,RNF128,taurine,WT1,EGLN2,LCP1,ITGA6,homocysteine,GGCX,IL12RB2,STAT3,KLF13,CSF2RB,CDH1,SYK,dehydroisoandrosterone,PRKACA,ITGA1,PRDX2,APOE,SERPINB1,APOA4,PRDX1,C9,HSPB8,PSEN2,CD74,LBR,ARF6,AR,TMPRSS6,VDR,TLR3,ADORA1,NFE2L2,ABCB1,CYP1A1,TXNIP,FLT4,SLC6A6,TOB1,ARHGEF5,SEMA3A,GPAM,GPI,LDLR,ABI1,CBS/CBSL,NR4A1,ARHGDIA,CTSE,…
Tissue Morphology	1,69E-06-1,14E-03	ABCG8,ST6GAL1,SELL,EHD3,ACAT2,XDH,SSBP2,DNAJC3,NPEPPS,C1QA,CP,SPI1,SLC9A1,FGG,ADAM8,PTPRC,MERTK,BCAT2,RAB38,LGALS8,CAV1,CUX2,FABP1,WT1,ACACB,SURF1,ITGA6,IL12RB2,STAT3,KLF13,CSF2RB,SCP2,SYK,dehydroisoandrosterone,KIDINS220,FADS2,ITGA1,FTH1,PRDX2,SEPN1,SERPINB1,APOE,APOA4,GUCY2C,PRDX1,HSPB8,PSEN2,CD74,ARF6,AR,INPP5B,PLIN2,TMPRSS6,TLR3,VDR,AMOT,NFE2L2,ABCB1,CYP1A1,TXNIP,SLC6A6,FLT4,DGAT2,TOB1,CSGALN…
Cellular Development	2,92E-06-8,62E-04	ST6GAL1,SELL,LRG1,DOCK4,TLE1,SSBP2,PALM,DAB1,LAMTOR3,MERTK,taurine,AHCY,ZFHX3,RRAGC,FBL,EGLN2,NKTR,ITGA6,homocysteine,CSF2RB,PDLIM7,PRKACA,KIDINS220,ACACA,FTH1,SERPINB1,USP18,SLC1A5,AMOT,TXNIP,PACSIN2,GPAM,SEMA3A,CBS/CBSL,NR4A1,SEC14L2,CTH,PPARA,PRKACB,SOCS3,SEPT9,RSL1D1,NARFL,CTSD,HS6ST1,DDX5,TGFB1,heparan sulfate,CYP27B1,PBLD,NGEF,EPOR,BAMBI,CREG1,AKR1B10,IGFBP2,IGF2,VHL,NOS1,IGFBP4,citrulline,…
Digestive System Development and Function	3,09E-06-4,31E-04	FAM20C,TCIRG1,DNAJC3,CP,SPI1,VEGFA,GSTZ1,MERTK,CAV1,AHR,MLXIPL,DCN,ITGA6,RORC,SCP2,ANKH,DACH1,FADS2,FGA,EPO,DECR1,APOE,SELENBP1,ARF6,JUN,CES1,CEBPA,PGLYRP2,TMPRSS6,NECTIN1,TLR3,VDR,NFE2L2,CYP51A1,EGFR,ATP7B,CYP1A1,PDZK1,TXNIP,XBP1,APP,FABP2,LDLR,CBS/CBSL,SREBF2,IHH,ACVR2A,TCF7L2,SALL4,PPARA,SOCS3,LGALS3,SLC9A3,BAG3,ACVRL1,DICER1,MEN1,NPC1L1,RARG,SC5D,STARD10,FGFR3,FDFT1,CEL,CTSD,TGFB1,CTBS,PCTP,L…
Organismal Survival	3,4E-06-6,4E-04	ASS1,SSBP2,C1QA,DAB1,FGG,GNB1,MERTK,PPRC1,CUX2,ZFHX3,AFMID,FBL,SURF1,ITGA6,creatinine,ANKH,KIDINS220,PRKACA,ACACA,CPOX,FTH1,choline,PDCD2,SERPINB1,USP18,PRDX1,DDX3X,TMPRSS6,AMOT,TXNIP,STAR,SEMA3A,CBS/CBSL,TFB1M,PPARA,PRKACB,SOCS3,NARFL,SC5D,HS6ST1,CTSD,DDX5,TGFB1,ABCB11,EPOR,MAPKAPK5,UGT1A1,IGF2,COMMD1,VHL,PBRM1,NOS1,TFEB,APOH,DACT1,DHCR7,NFAT5,SEC24C,BPNT1,ACE,G6PD,SOD1,APOA1,MED24,EFEMP2,MRC1,L…
Connective Tissue Development and Function	4,1E-06-7,85E-04	GFPT1,APOB,XDH,MDH1,ITGB3,PTPRC,VEGFA,SGPL1,PRF1,BCAT2,CAV1,AHR,ATM,WT1,CMKLR1,MLXIPL,ACACB,DCN,SURF1,TSPAN33,MMP2,KLF13,SCP2,BHLHE40,SYK,CAPN1,dehydroisoandrosterone,ME2,ACACA,PER2,PRDX2,EPO,APOE,APOA4,FN1,GUCY2C,PRDX1,corticosterone,TRIB1,AR,JUN,CES1,PLIN2,CEBPA,TMPRSS6,VDR,CTNNB1,NFE2L2,EGFR,C5AR1,DGAT2,TOB1,STAR,GPAM,FABP2,LDLR,ADD3,DHCR24,SREBF1,DOCK8,NR4A1,IHH,BNIP3L,TCF7L2,ACVR2A,PRKCB,SAL…
Immunological Disease	5,79E-06-7,85E-04	ST6GAL1,SELL,XDH,DDC,SSBP2,C1QA,SPI1,ADAM8,PTPRC,MERTK,LGALS8,CAV1,RNF128,CUX2,taurine,AHCY,DAPK1,LCP1,ITGA6,IL12RB2,STAT3,KLF13,CSF2RB,CDH1,SCUBE1,TPST1,HELZ2,SYK,dehydroisoandrosterone,FADS2,GAPDH,ECM1,PRDX2,FTH1,choline,APOE,USP18,GUCY2C,PRDX1,C9,HSPB8,PSEN2,CD74,C8A,sorbitol,OGT,AR,VDR,TLR3,ADORA1,NFE2L2,CYP51A1,P4HA2,ABCB1,ATP1B1,MAPKAPK3,SLC6A6,TOB1,CSGALNACT1,DEDD2,ST3GAL3,GPAM,LDLR,CBS/CB…
Inflammatory Disease	5,79E-06-1,04E-03	ST6GAL1,SELL,XDH,TLE1,C1QA,SPI1,FGG,ADAM8,PTPRC,MERTK,RNF128,FABP1,taurine,AHCY,EGLN2,WT1,LCP1,ITGA6,MSMO1,IL12RB2,STAT3,KLF13,TFPI2,CSF2RB,CDH1,SCUBE1,SCN1B,TPST1,HELZ2,SYK,ANKH,dehydroisoandrosterone,FADS2,GAPDH,ITGA1,PRDX2,FTH1,choline,APOE,USP18,GUCY2C,PRDX1,HSPB8,PSEN2,CD74,LBR,AR,VDR,TLR3,ADORA1,NFE2L2,CYP51A1,P4HA2,ABCB1,SIGMAR1,CYP1A1,MAPKAPK3,FLT4,DGAT2,TOB1,CSGALNACT1,ST3GAL3,DEDD2,GPI,…
Organ Morphology	6,89E-06-1,05E-03	SELL,PEX13,EHD3,XDH,SSBP2,DNAJC3,CP,ATP2A2,SLC9A1,SPI1,FGG,PTPRC,BCAT2,MERTK,RAB38,CAV1,RNF128,EGLN2,WT1,CYP7B1,DAPK1,ACACB,ITGA6,KLF13,SCP2,KIDINS220,FADS2,ITGA1,PCBD1,PRDX2,APOE,GUCY2C,PRDX1,HSPB8,PSEN2,ARF6,AR,INPP5B,TMPRSS6,TLR3,LNPEP,VDR,AMOT,NFE2L2,CYP51A1,ATP7B,CYP1A1,TXNIP,SLC6A6,ADCY6,DGAT2,SLCO2A1,VDAC3,STAR,SEMA3A,CCNE1,FABP2,LDLR,CBS/CBSL,ABI1,NR4A1,ARHGDIA,CTSE,TFB1M,CXADR,TCF7L2,SAL…
Embryonic Development	7,12E-06-5,58E-04	SELL,EHD3,XDH,ATP2A2,SPI1,PTPRC,MERTK,CAV1,ZFHX3,WT1,ITGA6,STAT3,PLD1,CSF2RB,CDH1,androstenedione,AACS,SYK,dehydroisoandrosterone,FADS2,INVS,ITGA1,PRDX2,SEPN1,APOE,HSPB8,PROX1,PSEN2,CD74,OGT,ARF6,AR,TMPRSS6,VDR,NFE2L2,CYP51A1,ATP7B,FLT4,CDH6,COL4A3BP,STAR,SEMA3A,FABP2,CCNE1,CBS/CBSL,NR4A1,CXADR,TCF7L2,SALL4,PPARA,SOCS3,LGALS3,HAND1,RARG,HS6ST1,TRAF3IP2,PIM1,TGFB1,LPL,NUPR1,heparan sulfate,CYP27B1…
Dermatological Diseases and Conditions	8,19E-06-5,31E-04	ST6GAL1,SELL,TWF1,DDC,SERINC5,LRG1,DOCK4,CP,PALM,DAB1,CNPPD1,FGG,GOLGA4,MERTK,PPRC1,CUX2,MIP,AHCY,ZFHX3,AFMID,NKTR,DAPK1,ACACB,EZH1,ACAA1,ITGA6,LARP4,CSF2RB,DST,ANKH,KIDINS220,ADH1B,PCBD1,EPHX1,SERPINB1,SLC1A5,C9,VAT1L,C8A,DDX3X,URB2,TMPRSS6,AMOT,TXNIP,DNTTIP2,CSGALNACT1,SEMA3A,TPI1,NR4A1,DENND3,PRKACB,PPARA,SOCS3,IDI1,NARFL,HGD,CYFIP2,ITIH2,TGFB1,HOMER1,ABCB11,OSBPL1A,NGEF,POLR1B,MDN1,BAMBI,H6PD…
Immune Cell Trafficking	9,41E-06-1,11E-03	ST6GAL1,SELL,XDH,C1QA,SPI1,ADAM8,FGG,PTPRC,MERTK,CAV1,taurine,LCP1,ITGA6,IL12RB2,STAT3,CSF2RB,CDH1,SYK,dehydroisoandrosterone,ITGA1,PRDX2,SERPINB1,APOE,APOA4,PRDX1,HSPB8,PROX1,PSEN2,CD74,AR,VDR,TLR3,ADORA1,NFE2L2,CYP1A1,TXNIP,FLT4,SEMA3A,LDLR,CTSE,CXADR,PPARA,SOCS3,LGALS3,TLR8,TRAF3IP2,TGFB1,ADAM28,heparan sulfate,MGST1,IL2RG,C5,TLR2,IGF2,DUSP1,FOXA2,ZAP70,GRK6,ACTN4,IRF8,ELMO1,ESR1,CD151,NOS1,AP…
Renal and Urological System Development and Function	1,03E-05-7,04E-04	PEX13,CYP24A1,EHD3,XDH,SSBP2,RARG,ABCA1,NPNT,VEGFA,GSTZ1,TRAF3IP2,BCAT2,CTBS,CFI,GSTK1,WT1,DAPK1,DCN,ITGA6,MUT,FAM20A,TIE1,BHLHE40,FADS2,PECAM1,ITGA1,ACTN4,ESR1,TNS1,CD151,NOS1,APOE,MMP14,DACT1,SCARB2,HMOX1,DHCR7,NFAT5,PDGFRA,CFB,HSD11B2,PLXNB1,COL18A1,ACE,EGFR,AQP11,LRRK2,CEBPB,SLIT2,SLC12A3,GHR,ARHGDIA,SALL4
Cell-To-Cell Signaling and Interaction	1,04E-05-8,12E-04	ST6GAL1,SELL,XDH,CP,C1QA,DAB1,SPI1,FGG,ADAM8,PTPRC,MERTK,LGALS8,CAV1,taurine,WT1,DAPK1,LCP1,ITGA6,homocysteine,IL12RB2,STAT3,PLD1,CSF2RB,CDH1,SCN1B,SYK,dehydroisoandrosterone,ITGA1,PRDX2,APOE,APOA4,HSPB8,PSEN2,CD74,DDX3X,AR,VDR,TLR3,ADORA1,AMOT,NFE2L2,SIGMAR1,CYP1A1,ATP1B1,TXNIP,SEMA3A,LDLR,NR4A1,CXADR,TCF7L2,PPARA,LGALS3,TLR8,HAND1,TRAF3IP2,ADAM28,TGFB1,LPL,CDC42EP1,DAG1,heparan sulfate,MGST1,IL…
Cellular Function and Maintenance	1,1E-05-1,11E-03	ST6GAL1,SELL,LRG1,DOCK4,PALM,C1QA,CP,DAB1,GNB1,GOLGA4,MERTK,BCAT2,CUX2,taurine,DAPK1,ACACB,NAGPA,ITGA6,homocysteine,LARP4,CSF2RB,PDLIM7,DST,ERO1B,KIDINS220,PRKACA,ACACA,SLC27A1,SEPN1,SERPINB1,USP18,TMPRSS6,AMOT,RNF19A,TXNIP,PACSIN2,STAR,SEMA3A,NR4A1,DENND3,PRKACB,PPARA,SOCS3,MPRIP,SEPT9,CTSD,TGFB1,heparan sulfate,EPOR,MAPKAPK5,IGF2,COMMD1,SYN1,VHL,NOS1,IGFBP4,TFEB,RND1,APOH,KLF10,DACT1,IQCB1,WHAM…
Nucleic Acid Metabolism	1,18E-05-6,86E-04	GFPT1,DPYD,GPD1,XDH,PALM,MDH1,VEGFA,GNB1,CAV1,MCL1,AHCY,PDIA2,NME4,ACACB,SUCLG2,SLC35A3,SURF1,STAT3,SCP2,ALDOA,ACACA,NADK,APOE,GUCY2C,glucose-6-phosphate,CES1,DCXR,PPCS,CYP1A1,SLC25A13,PTGIR,ATP1B1,SIRT5,TXNIP,ADCY6,CSGALNACT1,ACLY,APP,NUDT5,GPAM,CBS/CBSL,GALT,FBP1,EHHADH,PRKCB,SOCS3,BAD,HAND1,TYMP,CDA,SLC27A4,ABCA1,TGFB1,CYP3A5,FASN,ADNP,MDH2,PGK1,GLYAT,H6PD,AQP1,PPA1,C5,UGP2,SLC22A5,GRK6,SNX1,A…
Cellular Assembly and Organization	1,18E-05-7,62E-04	EHD3,DOCK4,C1QA,PALM,DAB1,STK35,SPI1,SLC9A1,GOLGA4,MERTK,BAIAP2,LGALS8,CAV1,CUX2,CLN6,LCP1,DAPK1,NAGPA,ITGA6,LARP4,STAT3,PLD1,CDH1,PDLIM7,SCN1B,SCP2,SYK,DST,dehydroisoandrosterone,PRKACA,KIDINS220,GAPDH,ACACA,ITGA1,INF2,SEPN1,APOE,PSEN2,ARF6,AR,NECTIN4,PI4K2B,AMOT,RNF19A,PACSIN2,DAB2IP,FLT4,ADCY6,CDC42EP4,COL4A3BP,CPEB4,ARHGEF5,SEMA3A,GPI,LDLR,ABI1,CAPRIN2,DOPEY2,ARHGDIA,CXADR,PRKACB,MPRIP,SEPT9,…
Reproductive System Development and Function	1,56E-05-1E-03	ABCG8,APOB,NPEPPS,PAIP2,FGG,ITGB3,VEGFA,SGPL1,MERTK,CAV1,ZBTB16,AHR,ATM,WT1,DCN,SURF1,ITGA6,MMP2,STAT3,TPST1,androstenedione,CAPN1,dehydroisoandrosterone,PRKACA,FADS2,PER2,LMTK2,EPO,APOE,SRD5A1,KLF9,TRIB1,AR,INPP5B,PDGFRA,CHST3,TMPRSS6,VDR,EEF2K,CTNNB1,AMOT,EGFR,ANGPT1,SLC6A6,AHSG,FETUB,SLIT2,VDAC3,AXL,PTDSS2,APP,STAR,CCNE1,TF,CBS/CBSL,CDC14B,NR4A1,FKBP4,IHH,ARHGDIA,ACVR2A,AKAP1,PPARA,SOCS3,ZNF38…
Connective Tissue Disorders	1,76E-05-1,04E-03	ST6GAL1,STK38,XDH,C1QA,SLC9A1,FGG,ADAM8,PTPRC,LGALS8,FABP1,taurine,EGLN2,DAPK1,LCP1,ITGA6,STAT3,KLF13,TFPI2,CSF2RB,CDH1,SCUBE1,SCN1B,TPST1,SCP2,HELZ2,DST,SYK,dehydroisoandrosterone,ANKH,CPOX,EPHX1,FTH1,PRDX2,choline,APOE,USP18,PRDX1,C9,HSPB8,PSEN2,C8A,CD74,DDX3X,sorbitol,LBR,AR,benzoquinone,oxalacetic acid,VDR,TLR3,NFE2L2,ABCB1,SIGMAR1,DENND4A,TXNIP,FLT4,ADCY6,SLCO2A1,CSGALNACT1,DEDD2,STAR,CCNE1,…
Skeletal and Muscular Disorders	1,76E-05-1,04E-03	ABCG8,ST6GAL1,STK38,TWF1,XDH,ASS1,DNAJC3,NPEPPS,C1QA,FGG,ADAM8,PTPRC,MERTK,MYBBP1A,taurine,ZFHX3,EGLN2,LCP1,ACACB,EZH1,GGCX,STAT3,KLF13,TFPI2,PLD1,CSF2RB,CDH1,SCUBE1,TPST1,SCN1B,HELZ2,DST,SYK,dehydroisoandrosterone,ANKH,ADH1B,NADK,FTH1,PRDX2,HSD17B10,choline,APOE,APOA4,PRDX1,HSPB8,PSEN2,MTR,CD74,LBR,AR,TLR3,VDR,ADORA1,NFE2L2,ALDH5A1,SIGMAR1,ABCB1,CYP1A1,DNTTIP2,FLT4,ADCY6,SLCO2A1,CSGALNACT1,DEDD2…
Cellular Growth and Proliferation	1,89E-05-7,95E-04	ST6GAL1,SELL,LRG1,TLE1,DOCK4,PALM,GNB1,LAMTOR3,MERTK,PPRC1,CUX2,AHCY,ZFHX3,EGLN2,DAPK1,SURF1,homocysteine,ITGA6,CSF2RB,ERO1B,KIDINS220,PRKACA,ACACA,FTH1,USP18,PRDX1,CDK10,DDX3X,AMOT,TXNIP,PACSIN2,GPAM,SEMA3A,CBS/CBSL,NR4A1,SEC14L2,CTH,PRKACB,PPARA,SOCS3,MPRIP,SEPT9,RSL1D1,CTSD,HS6ST1,DDX5,ANXA11,TGFB1,heparan sulfate,CYP27B1,PBLD,OSBPL1A,NGEF,EPOR,BAMBI,CREG1,AKR1B10,IGFBP2,IGF2,CNPY2,SYN1,VHL,NO…
Tissue Development	2,87E-05-9,76E-04	ST6GAL1,SELL,XDH,LRG1,RILPL2,ATP2A2,SPI1,SLC9A1,ADAM8,PTPRC,MERTK,P3H1,CAV1,MYBBP1A,ZFHX3,FBL,EGLN2,WT1,CYP7B1,ITGA6,homocysteine,STAT3,KLF13,PLD1,CSF2RB,CDH1,PDLIM7,androstenedione,SYK,AAMDC,dehydroisoandrosterone,PRKACA,FADS2,INVS,ACACA,FAM213A,ITGA1,TMEM64,ECM1,FTH1,APOE,SLC1A5,PSEN2,PROX1,CD74,ATRAID,OGT,ARF6,AR,TMPRSS6,TLR3,VDR,NFE2L2,TXNIP,CREB3L3,DAB2IP,FLT4,TOB1,COL4A3BP,STAR,SEMA3A,CCNE1…
Developmental Disorder	4,23E-05-6,38E-04	SELL,EHD3,TCIRG1,SSBP2,DNAJC3,C1QA,C1QB,SLC9A1,ATP2A2,ITGB3,PTPRC,VEGFA,SGPL1,PRF1,GAA,PDC,PNKD,CAV1,AHR,ATM,CMKLR1,ITGA6,PLEC,STAT3,RORC,PLD1,DST,dehydroisoandrosterone,FADS2,ALDOA,VAV1,ECM1,SEPN1,EPO,APOE,FN1,GUCY2C,C9,HSPB8,C8A,MAP3K5,corticosterone,JUN,AR,CHST3,VDR,TLR3,CTNNB1,ADORA1,EGFR,PTGIR,ANGPT1,ADCY6,SLIT2,APP,SEMA3A,GPI,SREBF1,PRMT5,IHH,ARHGDIA,AKAP1,PRKCB,PPARA,BAG3,CXCL12,HAND1,DICE…
Hepatic System Development and Function	5,32E-05-4,31E-04	PPARA,SOCS3,LGALS3,BAG3,ACVRL1,CP,DICER1,NPC1L1,SPI1,SC5D,GSTZ1,STARD10,CEL,FDFT1,TGFB1,CTBS,PCTP,LPL,CAV1,ABCB11,AHR,MFSD2A,MLXIPL,C3,CNOT3,EPOR,MUT,IGFBP2,TLR2,PREX1,IGF2,SCP2,DUSP1,FADS2,RGN,JAG1,FGA,ESR1,VHL,ARG1,STEAP4,NOS1,EPO,APOE,DECR1,KLB,SELENBP1,ARF6,CES1,JUN,CYP7A1,BPNT1,CEBPA,TMPRSS6,CHUK,NFE2L2,EGFR,PPARG,ATP7B,PDZK1,CYP1A1,PROC,XBP1,PLA2G1B,NFE2L1,FABP2,APOA1,LDLR,GHR,CBS/CBSL
Humoral Immune Response	7,82E-05-7,82E-05	PREX1,CHD4,VAV3,SOCS2,VAV1,SPI1
Endocrine System Development and Function	9,25E-05-8,77E-04	MRC1,PPARA,SOCS3,BAD,BAG3,DNAJC3,LIPE,MAPK13,ABCA1,VEGFA,CEL,SCARB1,BCAT2,SPTLC2,FASN,SLC16A2,NUPR1,CAV1,FABP1,MGLL,CYP27B1,BRCA1,ZBTB16,AHR,ADRA1B,GSTK1,ATM,RPS6KB1,MIF,MLXIPL,ACACB,C3,CNOT3,SHBG,STAT3,UGT1A1,NOCT,TLR2,IGF2,androstenedione,DIO1,dehydroisoandrosterone,SLC27A1,ESR1,PCBD1,ABCC4,STEAP4,NOS1,APOE,IGFBP4,D-glucose,GUCY2C,SRD5A1,PPP1R3C,KLB,estrone,corticosterone,HMOX1,CES1,AR,FOXO3,CE…
Lymphoid Tissue Structure and Development	9,3E-05-5,25E-04	SELL,TGFBR3,TCIRG1,BCL6,SPI1,ABCA1,ITGB3,PTPRC,VEGFA,CTSD,PRF1,TRAF3IP2,MERTK,TGFB1,RNF128,HTRA2,CYP27B1,BRCA1,AHR,MCL1,ATM,WT1,EGLN2,IL2RG,CD200,DNASE2,C3,DCN,TSPAN33,STAT3,KLF13,RORC,IGFBP2,TIE1,BHLHE40,SYK,ZAP70,FADS2,VAV1,IRF8,ESR1,ABCC4,PRDX2,RHBDF1,PRDX1,RAPGEF6,PSEN2,CD74,HMOX1,TRIB1,CEBPA,EGLN3,VDR,NFE2L2,CYP51A1,DNASE1,CYP1A1,S1PR2,TXNIP,CXCR4,SLA,PROC,CEBPB,AXL,CSF1R,LAMP2,GHR,B4GALT1,B…
Hereditary Disorder	9,47E-05-1,06E-03	APOB,TGFBR3,C1QA,C1QB,ITGB3,GNB1,SGPL1,PRF1,SPTLC2,CAV1,PGRMC1,taurine,AHR,DFNA5,MLXIPL,ITGA6,PLEC,STAT3,CDH1,COLEC12,AKR1D1,SCN1B,ACTA2,SCP2,DST,ANKH,ALDOA,ZNF644,PER2,FTH1,INF2,APOE,FN1,C9,TWIST1,HSPB8,PSEN2,C8A,EIF4G1,PROM1,LBR,RNF170,CTNNB1,SLC25A13,ANGPT1,XBP1,COL4A3BP,SLC35B1,ACLY,APP,GPI,CPQ,LDLR,SREBF1,BNIP3L,ARHGDIA,PPARA,VPS35,BAG3,BCO1,SYNE1,PIEZO1,BCL6,SLC27A4,FGFR3,SRP72,CEL,DDX5,PLC…
Cell Morphology	1,27E-04-1,11E-03	ST6GAL1,PEX13,EHD3,DNAJC3,PALM,C1QA,NPEPPS,CP,SPI1,ATP2A2,PTPRC,MERTK,BAIAP2,LGALS8,CAV1,WT1,LCP1,SURF1,ITGA6,STAT3,KLF13,PLD1,CSF2RB,CDH1,SCN1B,SCP2,SYK,dehydroisoandrosterone,FADS2,KIDINS220,ITGA1,INF2,PRDX2,SEPN1,APOE,PRDX1,PSEN2,PROX1,OGT,ARF6,AR,PLIN2,INPP5B,TMPRSS6,TLR3,VDR,NFE2L2,ABCB1,TXNIP,PACSIN2,DAB2IP,SLC6A6,DGAT2,TOB1,VDAC3,CPEB4,STAR,SEMA3A,FABP2,GPI,LDLR,ABI1,CBS/CBSL,NR4A1,ARHGDIA…
Nutritional Disease	1,32E-04-6,88E-04	PPARA,SOCS3,APOB,XDH,LIPE,MAPK13,DICER1,NPC1L1,ITGB3,VEGFA,CEL,BCAT2,SCARB1,TGFB1,CTSS,GAA,FASN,SPTLC2,LPL,CAV1,FABP1,LPIN2,ADRA1B,GSTK1,WT1,MFSD2A,RPS6KB1,ACACB,C3,CNOT3,SHBG,STAT3,NOCT,ASAH2,IGF2,SERPINC1,ITGAM,SCN1B,DUSP1,FOXA2,SLC27A1,ESR1,choline,NOS1,APOE,APOA4,D-glucose,PROX1,corticosterone,AR,PLIN2,CYP7A1,RNH1,HSD11B2,NAMPT,VDR,ADORA1,SLC6A2,AMOT,ACE,ALDH5A1,MMP19,PPARG,DPP4,HDAC9,SPTLC1,…
Reproductive System Disease	1,36E-04-1,14E-03	ST6GAL1,SELL,ASS1,SERINC5,PAQR7,DOCK4,TLE1,CP,FAM69A,NPAS2,FGG,GOLGA4,PPRC1,taurine,ZFHX3,FBL,EGLN2,DAPK1,NKTR,ACACB,PAOX,ACAA1,EZH1,homocysteine,ITGA6,CSF2RB,DST,ANKH,KIDINS220,ADH1B,SLC27A1,NADK,FTH1,SEPN1,SERPINB1,PDCD2,PRDX1,C9,VAT1L,C8A,URB2,TMPRSS6,AMOT,TXNIP,SIRT5,PACSIN2,CSGALNACT1,STAR,CBS/CBSL,TPI1,NR4A1,CTH,DENND3,PPARA,SOCS3,MPRIP,SEPT9,HS6ST1,CTSD,DDX5,ANXA11,ITIH2,TGFB1,MGST1,MAN1C1…
Tumor Morphology	1,38E-04-9,2E-04	SELL,PPP2CA,DOCK4,TLE1,MAPK13,SPI1,VEGFA,CTSS,EZR,CAV1,ZBTB16,ATM,MCL1,AHCY,WT1,DAPK1,DCN,ITGA6,MMP2,STAT3,RORC,PLD1,TAF1B,CDH1,androstenedione,SYK,dehydroisoandrosterone,RTN4,ITGA1,EPO,APOE,FN1,HSPB8,TWIST1,PROX1,CD74,TRIB1,JUN,AR,PDGFRA,TLR3,CTNNB1,COL18A1,NFE2L2,EGFR,ATP7B,RBM5,TXNIP,XBP1,SLIT2,ACLY,APP,CCNE1,TF,SEC14L2,NR4A1,NCOR2,TCF7L2,SALL4,SOCS3,SLC7A11,LGALS3,BAD,SPHK2,CXCL12,TYMP,DICER1…
Protein Synthesis	1,6E-04-1,14E-03	MRC1,GFPT1,SELL,APOB,FAM20C,DNAJC3,MAPK13,FGG,PRF1,BCAT2,MERTK,CTSS,SLC16A2,CAV1,RNF128,ATM,EGLN2,MLXIPL,ACACB,IL12RB2,STAT3,NLRX1,SCP2,ACACA,ITGA1,PCBD1,PER2,HSD17B10,DECR1,APOE,APOA4,GUCY2C,PPP1R3C,HSPB8,PFKL,AR,CES1,DCXR,PLIN2,VDR,COL18A1,NFE2L2,ALDH5A1,CYP1A1,SLC25A13,C5AR1,AHSG,AXL,GPAM,FABP2,LDLR,FBP1,ARHGDIA,CTH,CTSE,IRAK4,PPARA,SOCS3,LGALS3,BAD,BAG3,LIPE,NPC1L1,CDA,ABCA1,CEL,SCARB1,TGFB1,…
Cellular Compromise	1,6E-04-9,76E-04	PPARA,APOB,XDH,DICER1,ATP2A2,CERS2,CTSD,TGFB1,CTSS,GAA,FABP1,carnosine,BRCA1,taurine,AHR,MIF,homocysteine,STAT3,PAPSS2,bilirubin,IGF2,ITGAM,DST,FOXA2,VAV1,VHL,NOS1,HSD17B10,APOE,citrulline,D-glucose,PRDX1,ERN1,AMBP,BNIP3,MAP3K5,SIL1,corticosterone,HMOX1,HSP90B1,AR,BPNT1,NAMPT,COL18A1,NFE2L2,PTGER4,FAAH,GSTA2,HPX,LCLAT1,ANGPT1,PROC,XBP1,CEBPB,SOD1,NFE2L1,APP,LDLR,CRP,CAT,EIF2AK3,RAB6A
Organ Development	2,87E-04-1,14E-03	APOB,XDH,TGFBR3,ATP2A2,ITGB3,VEGFA,SGPL1,MERTK,PDC,GAA,CAV1,AHR,ATM,ZFHX3,WT1,homocysteine,PLEC,MMP2,STAT3,PLD1,androstenedione,dehydroisoandrosterone,FADS2,FOXK1,EPO,APOE,FN1,TWIST1,HSPB8,PROX1,MAP3K5,PRKCZ,ARF6,JUN,AR,PDGFRA,SOCS2,TMPRSS6,EEF2K,VDR,CTNNB1,ADORA1,SIGMAR1,PTGIR,ANGPT1,TXNIP,AHSG,SLC6A6,ADCY6,COL4A3BP,AXL,STAR,LAMP2,LDLR,TF,NR4A1,FKBP4,IHH,CXADR,CHKB,ACVR2A,PRKCB,PPARA,JMJD1C,CXCL…
Post-Translational Modification	2,93E-04-1,14E-03	HSD17B10,CRYZ,NOS1,DECR1,GFPT1,D-glucose,DDC,MTR,PFKL,ASNS,CDA,OTC,DCXR,USP16,ACADM,ALDH5A1,ACACB,CBS/CBSL,CAT,GLUL,FBP1,ACACA,CTH,PCBD1,ARG1,PYCR1
Organismal Functions	3,24E-04-5,15E-04	CXCL12,F7,DICER1,FGG,ITGB3,VEGFA,BCAT2,MERTK,PABPC4,LPL,CAV1,MGLL,LPIN2,heparan sulfate,MFSD2A,ACACB,C3,DTNBP1,PROZ,GGCX,LMAN1,PAPSS2,TLR2,SERPINC1,DUSP1,CAPN1,SYK,FOXA2,PECAM1,FGA,ESR1,APOE,D-glucose,APOH,C9,KLB,AR,CEBPA,PDGFRA,VDR,VASP,FAAH,PPARG,DPP4,ABCB1,LCLAT1,ADAMTS13,PTGIR,PPARD,PROC,CEBPB,SOD1,AXL,SERPINE2,APP,LDLR,FOXO1,ENTPD2,CRP,FAM46A,NR4A1
Nervous System Development and Function	3,66E-04-4,41E-04	FGFR3,TLR2,TGFB1,CXCR4,PPARD,CYBB,CXCL12,LRRK2,CSF1R,C5,APP
Skeletal and Muscular System Development and Function	5,58E-04-8,62E-04	TGFBR3,FAM20C,TCIRG1,FNDC3B,VEGFA,GAA,CAV1,MYBBP1A,AHR,ATM,ZFHX3,FBL,WT1,PLEC,SYNCRIP,MMP2,BCAP29,PLD1,PDLIM7,PRKACA,FOXK1,EPO,FN1,TWIST1,PROX1,ATRAID,MAP3K5,PRKCZ,ARF6,AR,JUN,CEBPA,PDGFRA,SOCS2,CTNNB1,EGFR,PTGIR,ANGPT1,FLT4,TOB1,COL4A3BP,SEMA3A,IHH,CXADR,CHKB,ACVR2A,CXCL12,FMNL2,HAND1,RSL1D1,DICER1,MEN1,NPNT,DDX5,TGFB1,FASN,PRKAA1,NEO1,heparan sulfate,RPS6KB1,AXIN2,CD200,DTNBP1,EPOR,FGFR1,MYOF,N…
Ophthalmic Disease	6,63E-04-6,63E-04	APOE,C3,C9,CP,DICER1,PROM1,VEGFA,AR,TF,TGFB1,CFB,TLR3,ESR1,EFEMP2,PTGER4,PRKCB
Drug Metabolism	7,1E-04-7,1E-04	CYP3A7-CYP3A51P,CYP1A1,CYP3A4,CYP3A5,CYP2J2,CYP2C8
Cell Cycle	7,62E-04-7,62E-04	putrescine,FN1,SEPT9,ACTN4,VASP,INF2,APP
Hematopoiesis	1,11E-03-1,11E-03	EPO,EIF2AK1,APOE,IL2RG,ADAMTS13,EPOR,PRDX1,SLC7A1,TSPAN33,SPI1,ADD3,RAPGEF2,SCARB1,B4GALT1,PIM1,BNIP3L,TMPRSS6,NFE2L2,PRDX2
Respiratory System Development and Function	1,14E-03-1,14E-03	SELL,SYNE1,RARG,ABCA1,SC5D,SLC27A4,FGFR3,VEGFA,HS6ST1,TGFB1,LPL,CAV1,EGLN2,CMKLR1,DNASE2,ITGA6,MMP2,FAM20A,TIE1,TLR2,CSF2RB,TSHZ1,DUSP1,FOXA2,SYK,PECAM1,RGN,APOE,MMP14,PSEN2,ROBO1,DHCR7,CEBPA,PDGFRA,ADAM19,EGLN3,CHUK,VDR,NFE2L2,PTGER4,EGFR,PROC,LRRK2,VDAC3,CSF1R,TRPM6,CBS/CBSL,B4GALT1,IHH,SALL4
